# Supplementary material for: Chronic activation of endothelial MAPK disrupts hematopoiesis via NFKB dependent inflammatory stress reversible by SCGF
Source: Nat Commun. 2020 Feb 3;11:666. doi: 10.1038/s41467-020-14478-8 (PMC6997369; doi:10.1038/s41467-020-14478-8)
Supplement: Supplementary file 3 — Supplementary Data 1 [file 41467_2020_14478_MOESM3_ESM.xlsx]

## Sheet: Proteomics (CDH5.MAPK)
Values represent normalized MFI of all proteins analyzed by Somalogic.
Target	TargetFullName	Control #1	Control #2	Control #3	Control #4	Control #5	Control #6	Control #7	CDH5-MAPK #1	CDH5-MAPK #2	CDH5-MAPK #3	CDH5-MAPK #4	CDH5-MAPK #5	CDH5-MAPK #6	CDH5-MAPK #7	CDH5-MAPK #8
C4b	Complement C4b	30.3	33.3	30.7	29.5	30.3	31	27.8	30.2	46.1	34.9	30.1	32.4	37.6	31.4	31.8
Coagulation Factor XI	Coagulation Factor XI	99.5	75.5	76.6	69.6	84.3	90.5	72.9	71.9	80.5	103.4	74.9	68.6	75.8	75.9	80.4
CTACK	C-C motif chemokine 27	187.8	170.5	172.7	145.8	211.3	198.1	156.4	171.7	194.5	284.6	197.8	152.3	171.1	211.6	200.2
Endostatin	Endostatin	1354.4	1811.5	1944.6	1958.4	1822.3	1662	2114.7	2270.5	1902.6	1700.6	2282.3	2695.6	2671.7	2159.3	2400.8
TIMP-1	Metalloproteinase inhibitor 1	27.1	29.2	27.9	28.7	55.3	28.4	29.3	29.2	24.7	25.8	29.4	30.4	27.3	31.1	30.3
tPA	Tissue-type plasminogen activator	95	94.7	87.2	98.3	95.9	85.6	93.2	88.6	103.9	87.6	83.9	91.2	96.1	90.3	89.5
EG-VEGF	Prokineticin-1	29.6	37.3	37.9	38.2	32.7	32.8	39	37.3	28.6	27.6	30.2	39.9	33.4	30.2	37.5
TIMP-2	Metalloproteinase inhibitor 2	38670.8	43432.7	47937.6	56074.2	40206.2	45310.4	47333.9	45434.4	35338.7	38517.4	42450.6	55963.7	52007.1	47276.6	39708.3
TGF-b1	Transforming growth factor beta-1	346.8	325.2	320.4	337.8	355.6	349.4	332.5	342.1	321	370.1	352.9	329	349.7	328.7	343.6
VEGF sR3	Vascular endothelial growth factor receptor 3	10068.4	13677.4	17111.4	14398.9	10659.4	11559.6	17215.2	13992	10998.5	11624.1	13077	18558.3	14109.3	13376.3	13124.7
C5	Complement C5	64.1	58.8	55.4	58.7	59.8	64.1	59.7	59.4	65.5	80.8	58.9	55.9	60.4	58.9	61.1
Apo E	Apolipoprotein E	148.3	131	125.8	142.7	146.5	138.6	136.7	132.9	149.5	133.8	126.2	120.5	144.6	116	141.8
BDNF	Brain-derived neurotrophic factor	57.3	51.8	51.3	53.8	45.5	47.8	51.6	47.6	45.3	41.1	45.1	49.8	48.6	51.4	47.7
bFGF-R	Fibroblast growth factor receptor 1	11898.2	13807.8	16182.9	17924.4	14381.7	13762.4	15892.4	14596	12121.6	12809.9	13686.4	15190.6	15372.6	12462.7	13892.8
C8	Complement component C8	244.7	230.4	206	278.9	246.5	237	267.6	230.6	263.3	208	228.9	221.7	254.6	208.9	243.9
Cathepsin G	Cathepsin G	192.4	208	208.6	238	204.7	211.8	225.8	220	222.7	226.9	213.4	220.8	235.2	219.8	207
CXCL16, soluble	C-X-C motif chemokine 16	186	183.7	164.4	201	191.9	174.4	202.9	187.2	216.9	195	183.1	173.3	195.3	171.2	178
FGF-10	Fibroblast growth factor 10	38.1	41.5	48.6	40.2	42.3	43.5	43.2	45.9	42.6	56.3	44	41.9	43.2	43.2	43.6
FGF-8B	Fibroblast growth factor 8 isoform B	157.1	149	137.1	177.8	158.1	144.4	152.4	151.2	193.3	195	156.7	140.3	184.6	217.7	143.2
GIIE	Group IIE secretory phospholipase A2	75.1	83.6	77.8	83.8	88.5	85.4	83.7	77.4	72.8	66.8	69.3	82.9	73.7	72.7	77.5
GV	Calcium-dependent phospholipase A2	114.7	92.2	99.1	72.1	113.5	118.5	78	96.2	106.1	170.6	119.5	80.1	88.5	98.1	91.9
IL-12	Interleukin-12	163.1	138.7	127.8	169.8	154.4	144.6	154	139.8	192	171.7	146.2	143	168.1	180.7	143.5
MIP-3a	C-C motif chemokine 20	136	155.4	152.1	136.8	160.3	162.2	156.4	169.1	142.9	187.5	162.6	165.3	152	157.9	155.5
SAP	Serum amyloid P-component	286.9	362.8	342.8	362.1	306.2	310	376.6	368.8	313.5	354.2	348.9	305.1	314.9	298.2	306.9
SCF sR	Mast/stem cell growth factor receptor Kit	135	137.6	125.2	141.4	135.2	126.6	138.9	133.4	135.1	136.2	130.5	139.7	138.7	140.7	137.6
TIMP-3	Metalloproteinase inhibitor 3	141038	52162.4	41667.3	67449	19512.5	127960	122512	68897.7	87914	160440	147511	54154.7	88920	77590	67758.6
TWEAK	Tumor necrosis factor ligand superfamily member 12	110.8	120.5	115.8	114	126.7	122.3	117.1	126	123.4	151.4	127.2	118.9	122.4	124.7	121.1
Angiopoietin-4	Angiopoietin-4	92.5	94.2	92.1	75.8	100.8	96.4	77.8	97.5	83.9	129.2	98.8	81.9	87.2	94.6	87.9
Cadherin E	Cadherin-1	169.7	219.3	203.6	222.1	200.1	184.9	228	229.9	192.1	190.1	199.4	235.1	210.3	212	209.3
GFRa-3	GDNF family receptor alpha-3	185.7	165.6	164.6	181.4	182.1	176.2	170	175	183.8	188.6	172.5	152.4	171.7	153.6	161.8
Ephrin-B3	Ephrin-B3	173.9	168.9	182.5	185.6	185.5	184.6	187.8	184.8	207.7	213.3	191.1	180.4	202.9	178.2	165.7
GFRa-2	GDNF family receptor alpha-2	1035.8	1074.1	1136	1445.2	1124.9	1065.5	1212.6	1306.7	1102.9	1018.2	1270.5	1482.2	1527	1275.7	1199.8
6Ckine	C-C motif chemokine 21	74	69.5	74.4	55.6	82.3	80.4	60.6	68.6	71.5	119.8	81.4	70.5	69.1	72.3	65.8
RANTES	C-C motif chemokine 5	931.1	704.7	738.3	462.1	964.6	971.2	536.4	681.9	863.6	1546.3	953.5	522.5	689.1	795.1	692
HMG-1	High mobility group protein B1	3584.3	2926.9	3005.2	1848	2565.4	3635.7	2440.8	1677.5	1444.1	889.3	1994.1	1029.1	1599.9	1528.6	2475.5
OPG	Tumor necrosis factor receptor superfamily member 11B	1204.2	1070	1066.7	1349.3	1236.1	1145	1193.2	1084.7	1285.4	1094.4	1114.9	1030.3	1268.9	1059.7	1211.3
b-Endorphin	Beta-endorphin	160	256.5	311.4	265	236.8	243.2	305	155.9	182.5	178	215.4	216.6	175.3	218.7	189.5
Factor I	Complement factor I	10185.4	12866.6	13354.3	14329.9	11239.7	12716.3	13851.6	13408	11195.9	12099.8	12048.3	10327.2	12906.2	12151.6	13640.9
IGFBP-2	Insulin-like growth factor-binding protein 2	2624.3	2676.3	3131.6	3083.7	2541.6	2910.5	3302.5	3011.7	3721.1	2227.1	4342.8	2873.1	3683.7	3650.4	3056.9
IGFBP-3	Insulin-like growth factor-binding protein 3	133.6	131.6	116.7	143.7	130.6	127.3	134	135.6	134.3	120.1	115.2	128.6	139.1	123.8	141.3
Leptin	Leptin	135.6	116.6	115.5	134.1	113.4	108.4	131.6	120.6	149	103.7	112.4	110.1	127.6	104.7	107.9
MCP-1	C-C motif chemokine 2	93.7	94.1	92	66.2	99.4	97.5	75	76.8	87.4	121.1	93.5	78.4	86.4	96.3	110.1
MMP-9	Matrix metalloproteinase-9	163.3	141.2	143.1	134	145.6	144.3	169.6	140.9	166	122	139.9	124.8	145.7	130.6	139.7
Myeloperoxidase	Myeloperoxidase	71.2	85	81.2	86.7	82	75.2	96.8	88.9	82.3	84.1	88.8	91.4	78.4	94	92.9
PRL	Prolactin	922	951	941.6	1193.8	1063.3	897	1064.4	1011.6	1434.3	857.8	1271.4	899.2	1089.7	914.6	973.6
ROR1	Tyrosine-protein kinase transmembrane receptor ROR1	119.5	114.9	113	137.3	122	108.5	122	122.6	191.3	119.7	111.8	128	125.8	124.8	114.2
VEGF	Vascular endothelial growth factor A	1538.4	1706.2	1888	1861.3	1740	1684.1	1891.5	2125.2	1940.9	2057.9	2224.9	2118.7	2264	1865	1868.7
4-1BB	Tumor necrosis factor receptor superfamily member 9	71.7	91.2	86.3	91.4	79.4	79.3	93.1	83.5	78.2	77.6	79.1	78	85	78.3	78.8
4-1BB ligand	Tumor necrosis factor ligand superfamily member 9	52.3	68.1	70.7	75.6	60.6	64.2	75.6	74.1	61.6	55.2	59.7	74.4	65.5	58.7	69.2
Angiopoietin-2	Angiopoietin-2	21.4	28.2	31.4	33.4	25.2	22.1	30.5	30.9	24.6	28	26	36.1	27.3	25.7	28.6
B7	T-lymphocyte activation antigen CD80	81.5	84.2	83.4	92.8	78.5	75.3	90.8	81.4	84	68.2	75.9	85.6	85.5	80.3	84.2
CD30	Tumor necrosis factor receptor superfamily member 8	89.3	69.9	72.2	82.9	74.5	68.1	81.9	67.6	76.5	64.2	66.9	65.4	75.9	62.7	69.1
CLF-1/CLC Complex	Cytokine receptor-like factor 1:Cardiotrophin-like cytokine factor 1 Complex	68	70.9	69.9	83.8	70.5	66.9	71.5	70.2	79.1	62	62	64.5	69.5	60.9	66.9
Cystatin C	Cystatin-C	28.8	33.4	34.6	31.9	92	28.5	33.3	32.6	29.4	32.8	41.8	30.9	31.8	32.1	31.4
Dtk	Tyrosine-protein kinase receptor TYRO3	60	56.1	57.5	62.8	55.3	53.5	63.4	55.4	66.7	43.8	50.9	61.9	50.5	46.5	55.3
eIF-5	Eukaryotic translation initiation factor 5	305.1	225.3	268.8	262.4	278.9	285.4	223.6	285.3	711.1	383.2	601.8	270.3	315	250.6	292
Ephrin-A4	Ephrin-A4	35.8	44.8	43	48.5	41	37.8	58.9	41.4	41.7	37.1	37.2	45.9	42.2	39.8	41.6
Ephrin-A5	Ephrin-A5	633.5	617.5	661.4	657.2	537.2	706.5	709.7	607.7	602.9	580.6	635.4	755.4	731.6	686	650.7
ERBB2	Receptor tyrosine-protein kinase erbB-2	23.2	30.3	31	27.7	26.7	26	30.7	26.7	30	24	22	32.3	25.2	25.9	30
ERBB3	Receptor tyrosine-protein kinase erbB-3	26.9	30.9	33.6	30.8	28.3	24.9	33.3	30.1	27.6	26.5	35.7	27.5	29.2	24.8	28.4
ERBB4	Receptor tyrosine-protein kinase erbB-4	40	54.3	53.9	58.1	46.8	46.4	57.4	51.4	44.9	42.4	47	57.9	51.4	48.6	51.6
GA733-1 protein	Tumor-associated calcium signal transducer 2	121.6	103.4	122.6	83.5	132.8	125.3	81.5	94.8	132.8	188.5	116.1	74.5	102.2	106	97
gp130, soluble	Interleukin-6 receptor subunit beta	37.8	39.7	39.3	40.9	33.9	33.5	41.7	37.7	34.1	36.9	31.9	41.1	35.4	37.2	38.9
HO-2	Heme oxygenase 2	186.1	149.3	149.6	171.9	234.6	217.4	152.9	161.5	144.8	169.4	141.7	162.8	162.9	162.1	217.6
HPV E7 Type 16	Protein E7_HPV16	45.6	44.8	51.8	47.5	43.4	44.6	46.7	49.4	41.7	45	40.8	39.7	36.7	42	43.1
HPV E7 Type18	Protein E7_HPV18	239.8	259.8	237.5	317.2	247.5	248.2	295	273.2	279.9	220.8	255.1	272.1	272.3	250.3	267.9
HSP 90a/b	Heat shock protein HSP 90-alpha/beta	156818	159312	152655	163012	164357	191333	134478	131927	116991	170086	170624	119941	127075	138118	151534
IL-1 R AcP	Interleukin-1 Receptor accessory protein	144304	227858	221687	217746	138809	185924	253354	200337	150019	156262	206883	270041	175551	190144	182411
IL-10 Rb	Interleukin-10 receptor subunit beta	176.4	185.3	174.1	218.5	181.4	175	205.3	192.6	203.1	159.6	174.6	195.2	195.9	229.7	184.8
IL-12 Rb1	Interleukin-12 receptor subunit beta-1	97.8	107.4	97.1	124.5	91.6	101.2	114.8	177.5	93.7	84.5	92.7	109.2	100.5	119.2	121.3
IL-13 Ra1	Interleukin-13 receptor subunit alpha-1	372.2	390	438.1	464.4	406	433.8	395.4	561.5	488.2	564.6	513.8	766.2	715.7	559.2	529.5
IL-2 sRg	Cytokine receptor common subunit gamma	3338.6	2293.3	2521.4	1255.7	3723.9	3526.6	1530.1	2407.3	2905.7	6349.6	3493.3	1490	2474.3	2764.6	2248.9
Layilin	Layilin	105.9	89.8	81.9	93.7	92.8	88.1	93.5	88.2	87.5	92.9	82.5	78.9	86.5	81.9	90
Lymphotoxin b R	Tumor necrosis factor receptor superfamily member 3	902	932.8	826.6	1271.7	993.2	958.4	1141.4	1019.3	1219	919.6	981.5	976.5	1104.9	956.9	1030.4
Macrophage mannose receptor	Macrophage mannose receptor 1	6146.9	8214.3	9527.5	11034.7	7643.3	7518.8	8789.2	10547	8422.1	7786.2	8796	10777.4	10015	7994.3	9236.2
M-CSF R	Macrophage colony-stimulating factor 1 receptor	24.3	26.2	25.6	26.5	23.5	25.1	26.2	26.2	23.8	24.5	21.7	29	26.8	23.9	25.6
MSP R	Macrophage-stimulating protein receptor	101.2	102.7	97	113.4	93.7	102.6	113.3	104.7	91.3	81.5	90.4	115.6	93.9	97.4	103.3
PAFAH beta subunit	Platelet-activating factor acetylhydrolase IB subunit beta	2113.5	1494.8	1871.3	1038.7	2079.4	2249.4	1231.2	1543.8	2136.8	3554.5	2184.2	1367	1708.3	1767.8	1703.5
P-Cadherin	Cadherin-3	2376.3	3096.3	3108.9	2992.7	2783.7	2598.1	3046.5	3229.6	2913	3058.7	3131.3	3427.1	3113.5	2921.3	2852.1
PKC-A	Protein kinase C alpha type	6390.7	2248.3	1366.9	3672.1	2029.4	7943	1576.9	20706.9	19770.2	49570.8	26966.8	7356.4	15912.4	20836.4	7176.3
PKC-Z	Protein kinase C zeta type	410.8	385.9	475.4	245.3	508	432.8	423.6	371.4	308	537.7	354.1	378.8	390.4	360.2	379.9
Rab GDP dissociation inhibitor beta	Rab GDP dissociation inhibitor beta	75417.6	54688.1	58842.7	38558.5	57729.6	78504.6	40409.6	52941.6	63036.9	106616	79233.2	47095.7	55973	59542.3	52987.1
sICAM-3	Intercellular adhesion molecule 3	101.2	77.8	79.4	100.4	82.2	86.1	91.4	80.5	92.5	75.7	82.1	81.8	91.9	106.9	80.1
suPAR	Urokinase plasminogen activator surface receptor	120.4	106.3	106.8	109	120.7	112	103.4	109.7	118.1	127.3	111	106.7	114.9	106.2	114.7
tau	Microtubule-associated protein tau	174.7	144.5	140.9	136.6	166.7	166.8	137.1	158.3	169.5	260.9	183.7	128.9	156	213.8	147
TNF sR-I	Tumor necrosis factor receptor superfamily member 1A	215.3	167.2	189.6	113.7	229.7	226.3	134.1	177.8	211.9	357.1	221.5	138.8	177.6	206.8	166.5
TrkC	NT-3 growth factor receptor	303	323.6	371.6	339.1	317	345.5	352.3	348.8	244.9	382.4	351.9	325.3	361	369	299.8
BCMA	Tumor necrosis factor receptor superfamily member 17	134.3	123.3	131.9	105.9	151.9	139.7	118.4	134.6	143.7	209.8	147.1	122.3	130.5	138.7	120.8
Bone proteoglycan II	Decorin	711.9	549.6	603.2	412	786.6	772.6	452.2	601.3	761.3	1341.8	813.1	434.2	640.5	641.4	562.7
Calpain I	Calpain I	56035.9	35985.2	38370.5	55778.7	51655.7	63117.6	30393.5	37435.5	47253.5	41141	45938.9	44526.9	37426.5	37619.5	49650
CK-MM	Creatine kinase M-type	21774.7	9032.5	13798.7	2758.7	7672.5	15185	9883.8	1989.9	2026.2	3024.9	4459.4	1390	1819.1	2461.3	5089.4
Cripto	Teratocarcinoma-derived growth factor 1	95	99.7	96.5	97.5	98.1	100	101.5	110	90.5	107.7	101.3	110.8	101.3	100	96.4
ERBB1	Epidermal growth factor receptor	147229	232394	217271	235971	155334	194494	268126	202820	155348	153740	198036	244887	175239	173216	192131
HGF	Hepatocyte growth factor	196	169.1	190.5	169.4	213.6	212.3	162.7	176.3	216.2	283.3	203.6	151.9	182.5	170.7	169.1
HSP 60	60 kDa heat shock protein, mitochondrial	5373.6	3853.9	4622.5	4378.6	7888.6	4782.4	3093.8	1765.5	1825.1	2462.1	1862.9	1488.4	1561.5	2028.4	2810.6
iC3b	Complement C3b, inactivated	16172.1	16776.4	18936.9	20982.4	17398.4	14439.2	22384.9	11044.6	11343.9	12513.3	14630.5	8832.3	13286.1	13020.8	13500.2
IGFBP-5	Insulin-like growth factor-binding protein 5	41816.3	51154	54799.3	53992.3	39788.4	48666.6	57529.4	59293.8	52238	59423	48787.7	75257.6	72165.7	55469.2	51962.5
IGFBP-6	Insulin-like growth factor-binding protein 6	102.5	101.7	94.6	114	96.2	98.1	105.1	106.1	99.8	99	89.8	105.4	99.1	101	104.9
MIA	Melanoma-derived growth regulatory protein	279.9	358.6	379.5	332	308.2	329	384.4	338.6	313.8	316.8	323.2	401.2	349	354.6	318.5
NPS-PLA2	Phospholipase A2, membrane associated	294.3	325.5	301.8	357.6	328.4	318	329.2	338.3	365.7	368.3	327.1	325.1	328.9	421.9	329.5
OSM	Oncostatin-M	234.4	235.8	225	312.1	255.6	239.7	279.3	256.2	306.7	214.6	240.9	266.2	275.2	228.7	258.4
PECAM-1	Platelet endothelial cell adhesion molecule	128.7	114.3	113.7	117.9	137.9	130.8	108.8	113.6	132.5	150.7	117.9	99.4	120.5	105.8	119.2
Persephin	Persephin	59.6	69.7	68.3	79.8	65.9	69.9	73.2	77.2	65.4	63.6	64.5	73.5	69	69.3	72.9
PF-4	Platelet factor 4	160.5	114.5	107.8	77.8	160.8	165.2	87.6	122.4	158.7	291	153.9	78.5	123.4	132	113.8
Protein S	Vitamin K-dependent protein S	174795	190634	200747	234158	173998	209493	211192	206003	185703	178994	186701	223113	194956	190773	187974
TACI	Tumor necrosis factor receptor superfamily member 13B	221.3	193.7	198.7	226.6	237.9	221.6	200.6	210.3	257.1	254.8	213.5	201.2	235.1	199	210.9
TECK	C-C motif chemokine 25	29.5	33.9	33.5	37.6	31	28.4	36.3	32.1	31.2	28.6	27.9	35.7	33.6	29.4	32.2
Thyroxine-Binding Globulin	Thyroxine-binding globulin	307.2	225	223.3	159.7	318.4	307.5	174.2	224.7	293.5	496	304.6	155.9	234.7	253.9	220.1
TNFSF18	Tumor necrosis factor ligand superfamily member 18	154	169.5	165.9	203.2	168.1	168.1	192.5	185.1	178.9	148.8	161.3	187.5	179	160.7	176.7
CNTFR alpha	Ciliary neurotrophic factor receptor subunit alpha	649.7	840.8	996.8	826.2	734.8	776.8	964.7	689.7	596	596.1	712.7	843.7	892.5	748.7	708.4
EMAP-2	Endothelial monocyte-activating polypeptide 2	3238.7	4777.7	4454.5	4941.5	6082.9	5036.4	3414.1	5280.2	5859.6	4159.9	3821.4	6017.5	5261.7	4301.8	6335
EPO-R	Erythropoietin receptor	207400	181636	142486	199705	88335.9	253555	297039	214601	201190	249840	285196	230881	247882	224914	214588
G-CSF-R	Granulocyte colony-stimulating factor receptor	174.2	253.5	246.1	271.7	211.8	188.7	254.9	244.6	192.1	230.1	246.1	190.2	230.9	193.9	192.5
IL-1F7	Interleukin-37	406.7	431.6	440	592.7	454.8	418.4	511.4	456.2	592.6	382.1	428.3	462.4	554	402.1	458.8
Laminin	Laminin	239.3	182.8	207.4	116.8	272.6	259.4	138.6	201	253.1	453.7	265	131.1	196.9	216.5	180.2
MICA	MHC class I polypeptide-related sequence A	16.4	20.2	33.4	20.8	17.9	17	21.6	20.1	14.6	13.8	15.2	21.3	16.4	17.1	18.9
NADPH-P450 Oxidoreductase	NADPH--cytochrome P450 reductase	83.2	73	90.3	79.8	79.5	75.6	70.5	81.7	88.1	98.3	72.5	69.1	73.9	85.4	70.7
NANOG	Homeobox protein NANOG	25.8	38.6	46.8	37.6	29.3	29.4	38.9	31	28.5	25.6	27.1	30	30.2	23.4	31
NKp44	Natural cytotoxicity triggering receptor 2	32.7	41.4	47.5	47	35.9	37.9	46.8	39.1	39.9	28.5	32.8	42.1	36.8	38.9	40.4
Noggin	Noggin	1332.2	1757.7	1603.5	1866	1468.9	1539.7	2056.5	1787.1	1528.1	1371.9	1625	1962.9	1600.5	1667.7	1718.5
NovH	Protein NOV homolog	203.3	197.4	207.7	203.3	215.8	215.8	203	218	212.2	277.9	244.3	224	292.8	249.5	194.6
Siglec-6	Sialic acid-binding Ig-like lectin 6	26.7	32.9	32.2	36.4	28.2	28.7	35.6	29.9	25.7	28	27.3	34.8	26.8	27.9	27.7
Siglec-7	Sialic acid-binding Ig-like lectin 7	49.9	51.6	56.7	44.4	56.5	53.3	45.9	48.5	59.8	77.5	53.9	41.8	47.6	48.7	48.1
Sonic Hedgehog	Sonic hedgehog protein	348.4	509.3	600.8	532.1	454	404.1	634.7	527.9	391.8	455.5	520.3	654.8	533.3	473.6	498.7
TSLP R	Cytokine receptor-like factor 2	556.8	416.5	441.2	306.4	601.1	592.4	320.4	433.3	492.6	899.3	551.3	319.4	436	458.6	411.2
ULBP-3	NKG2D ligand 3	400.3	299.9	332.4	221.2	435.1	429.9	235.6	352.6	393	760	441.4	220	321.7	333.1	304.1
Activin A	Inhibin beta A chain	1238.9	1098.3	1604.1	1646	1541.9	1447.3	1601.8	1431	1353.3	3165.1	1298.9	3516.6	4231	1531.2	1157
Apo A-I	Apolipoprotein A-I	41.6	41.8	40.7	46.1	40.4	37.8	42.6	48.5	44	43.3	35.3	46.2	43.8	41	43
Azurocidin	Azurocidin	149.9	120.7	136.9	81.2	164.5	161.8	97.1	126.5	151.9	266.9	165.6	84.9	126.1	131	114.1
BMP-14	Growth/differentiation factor 5	243.2	232.4	253.3	338.2	277.4	251.5	250.9	275.2	363.9	516	310.7	235.9	327.6	259.5	255.5
C1q	Complement C1q subcomponent	171	154.6	147.9	182.4	149.9	139.1	178.1	157.5	185.8	148.6	174.4	185.4	175.6	156	163.2
C3	Complement C3	72.9	69.3	78.4	88.9	126.5	73.1	81	70	100.1	77.7	144.7	75.3	87.5	71.6	78.4
C3adesArg	C3a anaphylatoxin des Arginine	58.8	71.2	68.7	71.7	100.4	69.5	71.7	72.3	66.8	64.9	130.7	68.6	68.5	64.6	69.3
DRR1	Protein FAM107A	89.8	104.7	109.9	129.9	103.1	104.7	116.9	106.9	114.2	79.8	96	108.7	108.2	91.9	112.9
FGF-18	Fibroblast growth factor 18	31.5	35.1	39.2	45.2	33.9	31.9	41.8	39.3	37.6	31.9	29.7	34.3	33	45.5	35.2
FGF-19	Fibroblast growth factor 19	50.5	45.7	53.1	48.7	61.8	54.6	50.3	43.9	44.1	48.2	51.5	45.6	52.2	59.7	46.3
FGF-20	Fibroblast growth factor 20	111.7	123.8	136.2	129.8	124.1	124.3	127.2	136.8	115.9	142.5	129.4	135.2	129.9	125.9	124.1
FGF9	Fibroblast growth factor 9	138.1	163.6	164.5	205.5	166.7	161.1	178.9	177	188.4	154.5	156.2	177.9	183	156.3	171.6
GDF-11/8	Growth/differentiation factor 11/8	10730.8	12156.4	12893.8	14683.1	11479.1	12713.7	11709.6	9859.7	7958.1	7794.9	9311.5	9076.3	8598	7344.9	10043.2
Hemopexin	Hemopexin	10	11.6	15.7	13	12.1	10.8	13.6	11.2	12.6	12.6	9.3	13	13.5	11.7	13.9
HIV-2 Rev	Protein Rev_HV2BE	27.4	47.7	49	43.7	31.2	29.4	52.9	35.1	30	30	34.9	36.4	60.2	32.1	33.8
I-309	C-C motif chemokine 1	294.1	287.8	282.9	355.6	314.1	308.7	327.6	308.2	352.2	275.1	282.9	323.8	325.5	284.8	340.1
IGFBP-1	Insulin-like growth factor-binding protein 1	1063.2	459.9	553.6	670.4	940.3	1241.7	537.1	190	385.6	301.3	436.3	186.4	204.4	247.5	248.7
IL-10	Interleukin-10	30.8	36	38.3	37.1	32.7	35.5	38.9	33.3	33.8	26.9	27.6	40.4	31.7	46.3	33.4
IL-16	Interleukin-16	4734.6	2536.2	3027.6	5954.6	5187.5	5467.7	2481.6	3342	4603.9	2612.7	3697.6	3507.3	3874.4	3803.9	5846.8
IL-17F	Interleukin-17F	42.8	42.4	43.5	51.2	45.5	42.1	45.7	41.9	52.1	43	39.5	43.6	47.1	39	45.1
IL-22	Interleukin-22	178.8	150.5	162.1	119.6	197.6	198.9	123.6	167.8	194.3	314.4	204.7	131.9	176.8	160.5	145.8
Lactoferrin	Lactotransferrin	61.2	213.2	85.2	91.9	72	66.3	117.6	246.7	68.3	64	177.9	126.4	106	2927	98.3
LAG-1	C-C motif chemokine 4-like	27	27.3	32.5	33.1	26.5	23.2	32.7	31.3	28	27.3	24.8	31	26.1	23	28.8
LD78-beta	C-C motif chemokine 3-like 1	252.5	253.7	259.9	336.2	282.6	278.2	302.6	267.9	340.4	262.2	269.9	262	296.5	249.9	280.1
MCP-2	C-C motif chemokine 8	81.5	109.8	106.8	116.2	104.5	103.7	124.4	109.3	93.4	90.2	96.8	124.8	101.9	106.2	110
MMP-3	Stromelysin-1	100.1	97	96.7	89.4	105.2	103	88.9	88.4	94	124.1	101.6	82	97.4	87.3	90.5
MMP-7	Matrilysin	75.8	65.1	69.3	53.7	82.2	75.1	54	66.1	80.3	113.7	74.7	58.6	75.2	73.7	71.4
NAP-2	Neutrophil-activating peptide 2	38.1	30.6	28.5	37.1	26.6	37.4	44.6	37.4	39.5	50.2	41.3	31.6	39.5	35.1	35.6
SOD	Superoxide dismutase [Cu-Zn]	587.2	446.9	476.5	315.8	645.3	596.7	350.1	492.5	630.1	1110.7	665.6	317.3	520	508.6	432.9
Alkaline phosphatase, bone	Alkaline phosphatase, tissue-nonspecific isozyme	236.9	1316.8	391.3	372.3	283.4	282	547.2	1394.8	232.1	295.6	923.9	611.8	477.6	18170	474.2
Fibrinogen	Fibrinogen	168803	224917	220261	243609	181193	217150	249551	219040	188859	197397	205364	250002	208620	216831	206111
Apo B	Apolipoprotein B	80.2	97.4	100.6	110.4	93.4	94.5	108.5	101	101.4	88.8	94.9	105.1	106.3	88.3	100.8
ACE2	Angiotensin-converting enzyme 2	245.8	188.7	194.9	167.2	266.8	259.9	162.8	203.8	261.2	378.3	248	165.1	212.4	217	209.6
Activin RIB	Activin receptor type-1B	76.1	86.8	85.7	96.7	87.8	87.2	94.8	89.1	86.4	65.9	78.8	96	92	89.2	92.9
ADAMTS-4	A disintegrin and metalloproteinase with thrombospondin motifs 4	30.2	35.7	37.2	36.1	30.8	33.8	35	30.8	34.4	26.4	25.7	35.3	32.6	26.5	40.2
Angiopoietin-1	Angiopoietin-1	16959.8	5262.2	3848.3	5149.8	1562.3	11500.8	11883.9	3949.1	5735.6	14508.6	12267.3	3581	7543.6	4826.9	3896.8
ART	Agouti-related protein	112.5	125.2	138.1	129.9	112.8	126.1	140.3	139.4	118.1	132.9	131.2	133.3	124.8	121.3	129.6
BCAM	Basal Cell Adhesion Molecule	186	182.1	204.9	205.9	213.5	208.4	193.9	203.6	227.5	223.8	185.5	202.9	213.5	199.1	1149.2
Cadherin-5	Cadherin-5	7750.4	9969.7	11445.1	10312.4	8971.7	8484.4	11816.5	10236.3	8705.9	10112.1	9506.4	15088.1	12645.9	11939.7	10273.5
CD97	CD97 antigen	267.5	263.8	262.2	295.4	285.2	285.3	288.8	271.7	266.6	230.5	255.5	268.2	272	280.2	288.2
COMMD7	COMM domain-containing protein 7	440.1	387.5	381.5	390.3	459.3	479.5	375.1	427.7	424.9	525.1	413.7	376.4	391.6	410.4	427.1
EDA	Ectodysplasin-A, secreted form	311.1	365.5	364.4	473	370.4	351.4	419.9	414	441.4	325.5	371.8	417	441.8	358.8	395.1
Fractalkine/CX3CL-1	Fractalkine	165.2	164.1	154.4	183.1	162.5	156.2	171.4	160.3	179.1	172.4	159.4	167.6	174.5	155.3	163.5
HAI-1	Kunitz-type protease inhibitor 1	82.6	68.2	66.9	73.5	70.8	84.1	68	64.4	75.2	71	67.5	62	66.1	63.4	65.8
IL-27	Interleukin-27	88.9	79.3	80.8	80	92.2	90.1	75.9	81.4	93.1	112.8	89	79.1	84.9	110.3	85.4
Kallikrein 11	Kallikrein-11	106.8	124	122.4	91.2	106.4	109	99.3	96.5	95.4	134.2	106.6	90.1	91.6	140.3	97.4
Kallikrein 4	Kallikrein-4	64.4	62.2	62.1	61.8	64.9	64.7	61.4	62.4	65.1	79.7	63.7	63.7	62.9	58.9	60.3
kallikrein 8	Kallikrein-8	92.9	92.9	91.6	96.7	82.2	82.8	96.6	88	81.9	76.6	82.9	89.2	82.2	99.3	84.2
Ku70	X-ray repair cross-complementing protein 6	59.2	59.8	65.8	46.2	60.3	59.5	54.5	49.4	37.8	37.5	46.5	54.2	52.7	52.1	57.2
Lipocalin 2	Neutrophil gelatinase-associated lipocalin	44.6	201.8	61	71.5	53.3	57.1	187.4	77.1	52.5	133.5	75.5	77.1	75	141.3	72.1
Met	Hepatocyte growth factor receptor	74.7	97.3	96.3	106.4	87.9	85.2	105.4	98.5	89.8	80.6	83.7	107.8	96.3	92.7	100.4
MMP-17	Matrix metalloproteinase-17	107.5	97.1	99.3	107.6	98.2	96	100.5	94.7	102.2	100.1	96	101.8	110	96.6	97.9
OX40 Ligand	Tumor necrosis factor ligand superfamily member 4	77.9	69.6	71.3	68.5	75.7	75.3	72.5	67.9	114.2	81.2	76.3	71.6	66	69.7	76.8
sFRP-3	Secreted frizzled-related protein 3	173.2	168.2	143.9	200.7	165.2	136.1	183.2	170.9	189.1	150.3	161.4	159.2	190.7	154.1	162.7
sICAM-2	Intercellular adhesion molecule 2	69.8	75.9	78.5	74.7	72.4	67.6	74	71.5	115.7	65.1	65.2	82.9	69.5	65	69.5
SPINT2	Kunitz-type protease inhibitor 2	90.6	121.3	118.9	130.1	108.6	106.1	129.3	125	107.8	95.6	107	137.7	118.6	112.1	117.3
sTie-1	Tyrosine-protein kinase receptor Tie-1, soluble	92.8	130.8	128.5	143	117.3	113.5	141.7	139.3	127.5	111.5	114.8	144.1	136.8	124.7	136.7
Ubiquitin+1	Ubiquitin+1, truncated mutation for UbB	28810.9	28502.4	31295.8	22244	24789.1	31131.1	27378	24818.6	30967.7	31110.1	31919.8	28781	24492.5	23900.3	25041.4
WIF-1	Wnt inhibitory factor 1	772.9	644.4	658.9	1000.3	759.9	891.3	732	689.7	751.2	565.8	682.4	724.2	864.2	765.1	825.5
AIF1	Allograft inflammatory factor 1	750.7	714.6	846.4	631.6	1384	958.4	783.5	816.1	723.5	658	696.3	677.6	662	657.8	900.8
ARGI1	Arginase-1	160.9	173.9	160.6	199	174	166.9	192.5	179.5	176.6	148.8	167.2	189.5	191.4	168.9	185.8
C5a	C5a anaphylatoxin	41.9	54.2	54.2	55.7	56	44.3	51	50.5	54.3	64	52.7	42.6	47.8	43.6	44.7
CHK1	Serine/threonine-protein kinase Chk1	106.6	128	117.6	128.1	118.5	121.4	132.4	126.8	110.6	105.3	112.3	136.8	128.9	115.2	124.1
ERK-1	Mitogen-activated protein kinase 3	16681.2	17751	21588.3	8402.1	29784.2	22765.7	12345.4	11933.4	8453.8	16046.3	14529.4	6884.7	10713.8	13950	14920.6
Glucocorticoid receptor	Glucocorticoid receptor	92.9	84	88.3	67.3	97.5	97.5	68.4	84.1	97.2	162.4	100.9	71.4	83.5	84.6	80.5
Hat1	Histone acetyltransferase type B catalytic subunit	130.5	129.5	130.4	109.1	145.5	144	112.5	141.7	142.7	223.2	159.8	115.5	132.4	134.8	127.6
HDAC8	Histone deacetylase 8	380.3	366.2	347.3	414.3	358.3	365.1	399.7	383	370	339.5	345.4	378.8	368	334.8	372.9
Karyopherin-a2	Importin subunit alpha-1	83.6	52.7	72.3	53.4	67	67.2	59.3	42.5	46.2	44.3	48.8	43.8	41.9	40.4	51.8
MEK1	Dual specificity mitogen-activated protein kinase kinase 1	2651.5	1551.6	1656.9	970.8	1973	2206.2	1077.6	1655.8	1676.6	3764.2	2249.8	1216.6	2070.7	2191.5	1592.4
MOZ	Histone acetyltransferase KAT6A	271.1	254.3	228.9	315.8	263.4	258.8	299.7	273.8	275.1	222.1	252.4	259	268.8	232.1	262.8
PKC-D	Protein kinase C delta type	59.8	73.7	67.9	70.3	68.2	70.2	68.6	66.3	62.5	65.4	68.2	64	60.9	55.4	60.9
RAC1	Ras-related C3 botulinum toxin substrate 1	57552.3	42366.8	41563.6	38581.4	40614.7	65149.4	33004.8	65147.2	81676.1	140825	90803.4	40161.4	58465.4	72363.9	49385
RAD51	DNA repair protein RAD51 homolog 1	227.1	217.4	206.3	285	237.1	224.5	255.7	224.2	270.7	196.1	221.9	215.2	395.7	202.4	229.6
TBP	TATA-box-binding protein	249.8	262.5	247.7	205.5	288	257.3	221.8	207.8	159.5	152	201	228.5	225.3	233.8	231.1
Topoisomerase I	DNA topoisomerase 1	148.6	144.9	141.7	149.9	139.3	160.1	131.2	258.6	168.5	113.3	124.3	138.2	172.4	624.9	175.3
UBC9	SUMO-conjugating enzyme UBC9	12949.6	10267.6	11341.9	6019.3	10473.5	12329.7	6764.4	8188.9	9052.5	16133.8	11760.3	6666.9	8800.4	10536.7	9169.3
YES	Tyrosine-protein kinase Yes	493.8	309.4	323	384.4	601.9	532.6	248.6	352.3	418.1	601.8	424.9	273.3	343.4	360.5	409.6
a1-Antichymotrypsin	Alpha-1-antichymotrypsin	226.7	163.9	185.2	111.8	314.8	228.2	124.5	169.3	215.2	406.8	359.2	114	164.7	178	156.9
C7	Complement component C7	188	175.2	169.4	219.9	194.4	187.2	192.5	183	217.8	164.9	170.2	177.9	185.4	164.5	190.8
Cardiotrophin-1	Cardiotrophin-1	86.1	95.7	94.4	116.1	100	92.2	104.3	94.3	101.7	81.7	78.7	96	97.9	82.8	105.6
CCL28	C-C motif chemokine 28	667.6	563.5	583.1	505.4	460.1	490.2	510.2	555.8	499.4	344.7	414.3	584.7	528.4	829.6	552.1
CD22	B-cell receptor CD22	227.5	190.8	201.9	223.6	240	223.4	196.9	216.8	282	277.4	223.8	184.1	229.5	195.1	207
HCC-1	C-C motif chemokine 14	40.7	55.7	57.5	57.8	47	50.3	61.3	57.7	51.7	43.6	49	63.5	57.4	49.5	58
IL-4	Interleukin-4	166.1	143.1	159.3	139.1	178.7	175.4	149.3	155.5	164.1	223.2	170.5	137.4	158.3	158.2	150.1
Midkine	Midkine	197.2	217.3	215	279.4	223.5	216.5	256.8	236.1	258.4	194.5	211.7	246.3	254.3	218.5	227.3
MPIF-1	C-C motif chemokine 23	79.4	93.5	97.9	105.9	91.7	86.8	100.5	94	101.7	85.2	84.3	95.9	93.9	87.8	94.7
PCNA	Proliferating cell nuclear antigen	32.1	24.6	42	24.3	26.2	25.7	26.6	21.1	18.3	16.6	21.7	19.8	17.4	19.6	20.2
sRANKL	Tumor necrosis factor ligand superfamily member 11	87.1	87.2	92	111	96.5	93.1	94.4	84.8	105.2	80	78.2	89	90.6	81.1	104.3
PAI-1	Plasminogen activator inhibitor 1	97	43	43.6	37.6	40.9	123.8	37.6	88.5	36.2	45.5	41	424.3	36.5	47.1	53.2
Apo E3	Apolipoprotein E (isoform E3)	218.7	247.3	228.7	251	234.6	239.6	248	250.4	239.9	225	214.8	228.3	231.5	223.6	240
Apo E4	Apolipoprotein E (isoform E4)	46.6	45.1	39	45.7	41.6	42.8	49.6	47.7	41.7	45.7	48.3	52.9	47.4	45	46.3
Artemin	Artemin	94.6	88.7	95.3	106.2	99.2	94.1	97	89.6	112.8	107.2	94.3	105.2	97.2	103.7	88.3
Cytochrome c	Cytochrome c	573.4	673.5	819	602.4	624.3	634.3	768.8	790.5	655.3	1047.2	779.7	853.6	707.6	738.7	675.6
Cytochrome P450 3A4	Cytochrome P450 3A4	12823.4	11152.3	8244.9	15482	9518.2	15119.8	9324	40557.7	65089.1	118741	69693.4	23539.1	46093.2	44067.4	17001.2
DAN	Neuroblastoma suppressor of tumorigenicity 1	203.4	141.9	177.2	185.3	194.9	223.3	150	235.4	225.7	235.9	244	292.7	1521.7	291.1	220.5
ER	Estrogen receptor	180.3	155.3	162.7	165.5	197.7	189.3	145.2	165.7	196.1	243.1	176.5	145.2	177.2	166.8	167.1
Factor D	Complement factor D	172.5	152.2	140.3	173.2	155.5	159	168	164.3	172.8	175.4	149.1	152.1	166.2	159.2	175.9
Growth hormone receptor	Growth hormone receptor	82	78	86	82.4	82.5	82.7	76.2	83.5	84	90.9	76.8	84.2	81.6	77.7	81.5
GX	Group 10 secretory phospholipase A2	91.3	80.6	83.1	74.3	89.3	87.7	81.9	86.1	91.2	114.9	92.3	74.6	81.5	101	80.5
IGFBP-4	Insulin-like growth factor-binding protein 4	227.4	188.5	205.4	192.1	231.1	232.9	178.3	222.9	255.9	354.5	239.1	192.2	234	200.5	211.5
IGF-I	Insulin-like growth factor I	14935.6	19287	24626.2	19363.5	15225.3	15822.1	24155.7	21491.2	18936.3	24064.6	12618.2	28939.8	28985.1	19996.6	17501.3
Luteinizing hormone	Luteinizing hormone	1151.9	858.6	874.8	474.2	1257.5	1193.9	599.5	906.5	1150.5	2414.5	1344.2	549.2	850.3	998.6	817.5
MMP-8	Neutrophil collagenase	5865.1	4693.4	4876.6	8160.7	7686	7024	5331.9	5294.9	8028.7	3588.5	4461.9	6430.5	5846.8	5148.8	8310.3
NG36	Histone-lysine N-methyltransferase EHMT2	1684.5	1846.7	2201.6	2259.1	2423.2	2060.1	1978.6	1748.9	1846.8	2447.5	2232.5	1253.9	1953.4	1895.3	1958.3
Properdin	Properdin	32.5	28.8	32.1	29.5	40.3	32.9	34.4	29.6	32.3	46	38.8	30.2	29.5	31.2	30.3
Protein C	Vitamin K-dependent protein C	431.2	294.5	297.5	435.4	461.6	430.8	240.2	313.5	422.4	684	370.9	239.7	342.6	339	345.8
PTHrP	Parathyroid hormone-related protein	225.5	224.6	207.9	196.5	190.2	186.9	179.7	180.2	183.1	168.3	183.7	164.6	860.7	951.3	183.2
SCGF-beta	Stem Cell Growth Factor-beta	106.3	138.7	127.2	149.5	124	123.5	149.8	138.7	125.1	116	120.3	140.3	126.9	116.7	132.8
VCAM-1	Vascular cell adhesion protein 1	1032.4	1158.8	1253.9	1253.2	1093.3	1029.9	1324.1	1344.5	1479.9	1451.4	1402.5	1555.6	1569.9	1318.9	1303.1
TNFSF15	Tumor necrosis factor ligand superfamily member 15	142.1	153.5	152.1	143	156.8	148.3	151.5	156.5	131.6	165.6	139.8	117.4	137.3	153.4	126.3
ALK-1	Serine/threonine-protein kinase receptor R3	355.2	292.6	304.2	288.1	392.1	366.5	278.8	318.2	393.4	541.9	384.8	254.1	340.4	320.1	299.7
AREG	Amphiregulin	2422	1652.6	1887.9	958.6	2709.3	2632.2	1211.9	1815.5	2385.1	4642.8	2697.3	1160.6	1845	2056.7	1657.3
BMP-7	Bone morphogenetic protein 7	113.6	165	170.8	193.1	147.4	128.6	202.2	212.5	161	143.7	195.2	268.8	245.9	200.1	159.1
CD36 ANTIGEN	Platelet glycoprotein 4	189.9	169	177.5	139.9	202.9	192.8	154.5	168.3	175	249.6	188.2	156.9	176.9	175.4	162
contactin-1	Contactin-1	731.4	827.6	1007.7	826.7	663.7	833.2	958.3	1114.5	866.5	1206.1	1124.2	1268.8	1215.2	1066.6	948.4
CTGF	Connective tissue growth factor	579.2	502.4	548.2	395.3	675	686.5	427.8	589.2	660.7	1123.8	729.6	465.2	603.3	587.8	536.3
Desmoglein-1	Desmoglein-1	585	540.2	626.5	510.8	627.7	587.1	515.7	543.2	645	889.7	630.9	476.7	579.1	580.5	573.5
EDAR	Tumor necrosis factor receptor superfamily member EDAR	353.9	285.3	313.7	206.7	372.7	381.5	235.1	304	354.9	646.4	394.6	242.4	320.2	327.3	281.3
ENA-78	C-X-C motif chemokine 5	66.3	67.3	70.3	86.6	72.6	63.4	73.3	73.3	74.5	59.8	63.6	73.8	72.6	56.7	67.6
ESAM	Endothelial cell-selective adhesion molecule	37.8	32	33.1	31.6	31	38.8	34.6	35.3	33.8	40	32.2	32.6	33	25.7	30.9
Galectin-4	Galectin-4	186.8	156.6	160.7	143.1	206.1	198.1	147.7	166.7	210.5	305.4	209.6	144	178.3	171	164.6
Gro-a	Growth-regulated alpha protein	808	611.7	644.1	520.6	867.8	854.3	510.4	626.2	740.1	1244.7	791.1	487.6	656.6	655.9	624.5
Gro-b/g	Gro-beta/gamma	3326.8	1401	1490.9	1557.1	2194.4	3785.5	1574.6	1474.4	1505.9	2379.1	1950.4	1637.8	1374.2	1470.5	1978.1
Histone H1.2	Histone H1.2	22.1	17.5	21	18.2	17.2	24.2	12.3	16.8	18.5	15.3	16.4	18.6	18.6	19.7	25.3
ICOS	Inducible T-cell costimulator	492.9	550.5	507.1	665	612.8	616.8	552.2	605.5	775.4	690.2	603.6	631.8	578.4	544	658.6
IFN-g	Interferon gamma	947	696.7	750.5	432.2	1099.2	1079.1	511.5	780.8	959	1936.2	1082.8	497.9	781.3	856.2	723.6
IL-1 sRI	Interleukin-1 receptor type 1	24.8	28.4	31	32.1	28.5	28.7	33.1	25.3	30.9	23.4	22.6	27.6	27.8	24.6	26.7
IL-17 sR	Interleukin-17 receptor A	112.4	106.5	101.8	92.5	124.6	118.9	103.3	110.7	123.1	164.3	122.9	104.7	114.9	111.5	113.8
IL-18 Rb	Interleukin-18 receptor accessory protein	77.7	70	75.4	69.7	83.8	77.9	74.7	72.8	80.6	108	75.8	60	72.2	68.6	78.7
IL-1Rrp2	Interleukin-1 receptor-like 2	280.7	269.9	279.5	311.3	322.6	304.7	277.7	299.2	367.4	366.8	295.6	271.2	315.7	265.9	289.9
JAM-B	Junctional adhesion molecule B	1816.3	1298	1421.6	940.2	1880.4	1910.8	959.1	1375.2	1698.6	3277.4	1941.4	933.6	1425.8	1443.7	1282.4
JAM-C	Junctional adhesion molecule C	3304.1	2227.7	2450.4	1330.9	3558.8	3635.2	1629.5	2479.1	3305.5	6474.4	3580.5	1622.1	2660.7	2912.7	2374.7
LSAMP	Limbic system-associated membrane protein	2027.8	2357.4	2843.6	2495.8	2362.2	2341.2	2732.4	2467	1788.3	2271.8	2575.9	3179.8	3133.1	2382.1	2105.8
MBL	Mannose-binding protein C	900.5	650.7	718.9	391.6	938	963.7	466.4	643.5	791.8	1628.2	924.9	448	632.2	721.7	637.6
NKp30	Natural cytotoxicity triggering receptor 3	50.6	49.6	58.7	55.9	60.7	56.7	50.1	50.1	62.8	72	54.6	45.6	57.1	45.7	53.6
PD-L2	Programmed cell death 1 ligand 2	541.4	420.1	483.5	303	612.5	604.8	331.2	526.8	559.4	1116.4	702.6	323.4	483.9	530.8	421.5
PTP-1B	Tyrosine-protein phosphatase non-receptor type 1	1106	1052.8	991	1197.5	1264.9	1527.9	896.4	1348.4	2056.3	1817.2	1695.8	1225.9	1730.7	1519.2	1426.5
Siglec-9	Sialic acid-binding Ig-like lectin 9	66.6	88	85.1	89.2	77.3	79.8	94.3	88.3	77.7	73.6	75.6	87.7	81.4	90.6	80.6
TGF-b R III	Transforming growth factor beta receptor type 3	727.9	576	616.4	418	803.3	781.5	459.5	639.6	755.5	1365.9	809.5	472.5	634	653.1	583
TSLP	Thymic stromal lymphopoietin	147.9	131.9	132.8	108.9	162.9	157	113.7	140.4	161.3	232.9	165.7	114.7	138.4	145.6	125.5
CTLA-4	Cytotoxic T-lymphocyte protein 4	15.3	20.1	23	23.9	20.1	23.6	20.3	24.2	19.8	15.9	14.3	31	18.3	20.3	22.5
a2-Antiplasmin	Alpha-2-antiplasmin	22.5	31.5	25.3	23.2	27.3	21.5	24.1	27.6	23.8	25.2	23.4	41	24.4	60.2	52.2
bFGF	Fibroblast growth factor 2	153.8	159	112.8	106.6	103.1	116.8	120	124.2	108.8	101.4	128.4	553.5	166.3	152	139.2
Calpastatin	Calpastatin	5837.5	5464.3	5497.3	8597.6	7486.3	6975.3	5374.4	7488.9	7658.8	6581.7	6738.1	8492.9	7499.6	7186.6	8337.6
Ck-b-8-1	Ck-beta-8-1	45.6	47.8	43.3	45.5	47.1	41.3	50.1	46.2	41.3	54.4	40.8	76.3	39.8	95.2	58.1
DC-SIGN	CD209 antigen	316.8	336.6	356.9	406	393.1	355.3	349.9	341.2	347.8	320.7	301.9	380.6	322.1	338.4	357
DC-SIGNR	C-type lectin domain family 4 member M	21952.1	25086.1	22623.6	28286.5	25119.2	25746.2	24170.3	25584.8	23847.9	31583.9	26375.3	27285.9	24313	25365.7	26050.6
Ferritin	Ferritin	154.8	89.9	143.6	94.5	101.2	155	127.8	85.6	190.6	124.7	155.7	120.2	459.4	220.1	117.2
FSH	Follicle stimulating hormone	62.5	80.9	114.4	67	53.1	65.7	111.3	46.2	59.1	28.6	78.8	61.9	31.8	40.9	53.1
Galectin-2	Galectin-2	63.9	66.9	64.3	64.5	64.5	61.1	66.6	59	58	57	60.5	92.4	67.5	63.3	63.9
GFAP	Glial fibrillary acidic protein	254.8	316.3	476.6	307.3	517.9	307.4	306.4	354.6	489.1	929.2	1437.2	334	390	436.5	480.3
IL-19	Interleukin-19	64.7	70.1	70	75.3	62.9	57.3	79.8	82.2	86.2	73.4	69.3	86.7	73	76	97.1
IL-1b	Interleukin-1 beta	214.2	188.4	194.8	182.4	239.1	235.2	178.2	219.9	257.3	270.8	215	226.5	218.4	225	305.3
I-TAC	C-X-C motif chemokine 11	22.6	32.4	33.2	29.1	23.8	26.9	28	25.9	27.9	19.6	21.8	39.9	22.8	26.9	34
MIP-1a	C-C motif chemokine 3	266.4	345.8	356.3	325.5	279	303	425.8	261.3	310	273.9	276.9	265.4	240.7	236.3	357
MRC2	C-type mannose receptor 2	54.6	53.9	52.5	45.5	56.1	50.9	45.1	47.8	52	51.2	52.2	65.1	43.1	58.5	109.2
Myoglobin	Myoglobin	691.2	143.9	184.1	509.2	1351.5	766.1	423.5	78.4	50.3	51.6	73.1	69.9	51.2	87.3	655.6
ON	SPARC	40679	36597.7	42027.6	52700.6	37542.6	50757.3	43240	33258.4	28953.3	28353.1	30459	39577	38817.8	36621.8	33956.4
PARC	C-C motif chemokine 18	34	40.8	34.1	36.8	30.3	32.5	36	34.6	32.8	47.5	33	36.4	32.2	62.7	35
PTN	Pleiotrophin	452.1	425.7	459.9	443.7	464.1	452.6	433.5	811.3	1014.1	559.4	621.1	608.1	586	753.8	956.9
resistin	Resistin	129.5	111	99.1	85.8	105.8	109	84.5	95.9	120.9	202.6	105.8	113.1	98.8	186	101.4
Trypsin	Trypsin-1	25.8	39.6	29	30.2	24.9	21.9	29.1	28.1	24.1	35.9	22.4	34.8	24.8	42.9	45
vWF	von Willebrand factor	17730.8	14082.7	16185.8	25479.9	22191.5	26112.6	12699.3	22394.5	28217.7	13958.7	15174.7	7950.4	21921.8	19359	23594.3
Fas ligand, soluble	Tumor necrosis factor ligand superfamily member 6, soluble form	147.2	196.1	175.5	182.1	159.9	162.6	184.4	160.4	163.3	179.6	158	215.6	153	218.7	182.1
Flt3 ligand	Fms-related tyrosine kinase 3 ligand	125.9	154.5	117	129.9	110.3	116.3	138.9	133.6	112.8	155	126.9	151.1	122	257.8	133.3
Haptoglobin, Mixed Type	Haptoglobin	118.3	100.1	92.3	66.4	108.6	105.8	73.8	98.2	113.5	187.1	108	108.3	90.9	105.7	653.6
IL-4 sR	Interleukin-4 receptor subunit alpha	28.9	47.4	37.8	36.3	32.3	31	38.4	32.5	32.2	51.2	32.1	48.7	29.3	87.7	222.9
NKG2D	NKG2-D type II integral membrane protein	150.1	125.1	131.7	96.6	149.8	147.6	108.5	130.1	144.3	214.9	160.4	134.4	142.4	249.5	123.8
WISP-1	WNT1-inducible-signaling pathway protein 1	10102	6785.2	6498.9	7773.3	9327.8	10613.6	6606.9	7135.8	9745.8	8435.4	6819.4	9324.7	8670.8	9095	9317.3
BAFF	Tumor necrosis factor ligand superfamily member 13B	82.7	86.7	77.5	85.2	84.9	82.8	79.4	79.3	85.5	78.2	68	95.6	85.7	116.7	88.3
C9	Complement component C9	20.8	22	20.2	17.1	25.6	19	18.5	17.6	16.6	19.2	33.4	26.4	20	32.4	38.2
Cathepsin B	Cathepsin B	631.8	626.8	605.8	378.4	633.5	595.5	534.6	561.4	439.8	475.9	538.9	603.8	581.8	731.8	675.6
FGF-5	Fibroblast growth factor 5	98.4	98.9	87.9	97.3	85.9	95	98.4	121.4	91	83.8	92.1	118.8	96.1	104.3	107.7
Galectin-3	Galectin-3	53372	45006.5	38363.3	67814.7	53568.3	59700	34805.5	31622.3	52533.9	22915.5	35234	42685.8	35147.4	33965.4	62018.6
GDF-9	Growth/differentiation factor 9	134.7	98.1	94.4	99.6	100.8	103.6	100.7	103.9	100.5	120.9	99.8	110.3	103.6	99.7	102.3
IgM	Immunoglobulin M	94.5	85.6	85	74.8	84.2	81.5	85.9	119.8	93.4	131.6	91.4	138	108.9	203.3	116.4
IL-2	Interleukin-2	8161.7	9756.4	11613.3	13593.8	10081.7	9013.3	13107.9	9323.2	12517.6	4898.8	8702.5	7925.6	7823.2	5847.9	11736
IL-13	Interleukin-13	172.8	169	162.1	174.7	175.7	168.8	177	212.8	188.6	203.1	182.2	225.7	179.5	179	239.5
IL-18 BPa	Interleukin-18-binding protein	3948.8	4937.7	5466.9	6431.6	5073.2	4606.7	5533.1	7180.6	6696.1	7297	7274.3	12240.7	9283.1	8382.8	7674.6
LBP	Lipopolysaccharide-binding protein	16.9	15.6	17.8	10.8	14.9	12.7	14.1	12	9.9	27	12.1	17.5	10.8	57.1	13.9
Coagulation Factor Xa	Coagulation factor Xa	151948	194123	196462	210812	151354	193218	218056	186902	164171	169690	174720	224132	182481	193855	181933
PlGF	Placenta growth factor	56.4	55.1	51.3	52.9	48	45.2	57.3	71.1	49.9	46.8	47.3	87.5	46.9	52.9	55.1
TIG2	Retinoic acid receptor responder protein 2	26389.5	35487.8	36802.4	34375.1	27219.4	32415.2	34868.5	31885.3	29569.5	36657.3	35682.7	39793.4	36567.6	33921.6	30005.4
ULBP-1	NKG2D ligand 1	77.7	82.1	99.5	70.7	76.8	66.1	99	62.3	76.6	79.3	74.9	217.4	70	123.9	113.6
ULBP-2	NKG2D ligand 2	62.8	63.8	59.2	62.2	62.4	66	64.4	213.9	64.8	76.2	65.2	77.3	76.8	64	130.4
XEDAR	Tumor necrosis factor receptor superfamily member 27	169.2	162.7	144.3	158.5	150.8	174.7	145.4	152.1	145.4	168.1	201	193.8	164.4	211.7	158.9
Aurora kinase A	Aurora kinase A	152.6	137	118	131.8	179.7	119.5	125.4	145.8	146.2	155.7	156	564.5	130.7	287.7	152.9
DEAD-box protein 19B	ATP-dependent RNA helicase DDX19B	75.2	74.2	58.3	66.6	56.8	57	62.8	72.8	85.4	68.8	65.9	122.1	61.7	114.7	102.8
MK01	Mitogen-activated protein kinase 1	1225.9	1152.9	1193.4	685.5	1431.7	1462.5	762.8	1718.9	1840.3	3845.2	2136.4	742.3	1359.8	1784.2	1847.1
SMAC	Diablo homolog, mitochondrial	690.7	618.8	652.1	653.4	728.7	690.1	592.1	565.6	602.2	776.3	609.6	542.8	558.6	676.5	605.3
VEGF-C	Vascular endothelial growth factor C	1405.2	1096.9	1227.4	747.1	1605.2	1565.3	810.2	1150.6	1198.3	2393.1	1510.4	918.5	1147.8	1295.2	1091.3
sCD4	T-cell surface glycoprotein CD4	104	106.4	106.8	116.4	111.3	115.6	113.5	109.9	111	113	103.8	107.5	103.7	94.6	109.4
IL-2 sRa	Interleukin-2 receptor subunit alpha	149.8	270.1	116	123.7	136.6	133.2	116.5	107.2	137.2	116.4	116.3	93.9	116.1	103.7	115.6
TNF sR-II	Tumor necrosis factor receptor superfamily member 1B	421.7	362.2	365.5	416.2	443.7	379.7	396.3	384.5	535.9	454.3	412	312.9	407.1	341.8	431.6
Siglec-3	Myeloid cell surface antigen CD33	22.5	28.7	36.5	29	26	27.1	28.6	28.7	25.8	21.4	25.9	26.8	24.8	25.1	26
ADAMTS-5	A disintegrin and metalloproteinase with thrombospondin motifs 5	121.6	131.7	137.6	135.5	129	132.9	143.5	154.1	130.9	141.5	130.7	144	139.8	123.1	128.1
IDUA	Alpha-L-iduronidase	39.9	48.3	39.6	44.7	36.6	39.1	49.6	38.4	35.6	37	32.8	37.2	44.5	46.3	39.9
AMPM2	Methionine aminopeptidase 2	10870.6	6355	6243.9	5266.6	7909.1	9624	4841.7	6553.8	10211.8	18290.1	9975.2	4771.2	7236.1	7158.7	6063.5
amyloid precursor protein	Amyloid beta A4 protein	61	72.5	62.4	71.9	59.8	58.7	73.3	68.3	56.7	52.2	53.8	64.4	62.3	75.5	64.3
ARSB	Arylsulfatase B	280.9	278.5	292.1	356.2	330.1	302.8	310.5	308.9	412	306.9	290.2	735.3	334.7	270.8	339.5
ASAHL	N-acylethanolamine-hydrolyzing acid amidase	110	123.4	128.8	127.6	121.4	126	137.5	125	122.7	130.7	120.8	134.4	128.2	121.1	134.1
ATS1	A disintegrin and metalloproteinase with thrombospondin motifs 1	137.4	121.1	127.6	92.7	144.2	140.7	104.8	119.7	124.1	184.8	138.8	102.2	118.2	149.8	112.3
ATS13	A disintegrin and metalloproteinase with thrombospondin motifs 13	20.2	23.9	24.5	22.7	19.8	20.9	27.9	22.4	22.5	26.2	19.2	25.3	22.4	22	22.1
Carbonic Anhydrase IV	Carbonic anhydrase 4	181.9	201.9	176.1	221.5	183	185.7	223.7	200.6	180.7	168	182.8	208.8	198	180	199.5
CATC	Dipeptidyl peptidase 1	74.3	77.4	85.1	93.2	79.1	83.1	76.4	79.1	84.9	77.4	69.7	84.7	83.2	81.5	88.3
Cathepsin A	Lysosomal protective protein	33.9	39.9	37.1	38.5	38.4	33.9	40	36.1	36.5	41	33.7	37.9	37	37.5	38.8
Cathepsin D	Cathepsin D	393.6	327.1	296.4	389.2	387.5	359.5	350	317.5	371.8	330.8	320.4	290.5	363.3	319.2	358.7
Cathepsin S	Cathepsin S	37.8	42.3	42.4	45.9	39.3	35	44.9	39.7	38.4	35.9	34.3	43.9	36.7	38.1	41.2
CD39	Ectonucleoside triphosphate diphosphohydrolase 1	294.5	290.6	271.4	333	316.7	304	315	306.1	362.6	338	309	300.9	322.6	294.5	302.5
Coagulation Factor VII	Coagulation factor VII	140.4	143.5	127.1	141.6	135.6	138.1	153.6	149	136.3	140.3	134.2	140.3	136.8	155	146.3
C2	Complement C2	43	36.9	37.9	36.2	36.1	38.2	38.6	37.2	36.3	43.1	38.7	34.2	38.3	33.9	36.8
CRIS3	Cysteine-rich secretory protein 3	60.2	58.2	61.3	56.5	65.3	62.2	53.8	57	59.6	73.4	56.3	52.3	58.2	56.5	64.2
Enterokinase	Enteropeptidase	43.4	55.7	53.8	67.7	46.7	46.9	61.3	55.4	40.6	44.6	47	56.4	49.9	51.2	52.3
GAS1	Growth arrest-specific protein 1	194.1	185.5	188.1	181.1	198.3	207.6	185.9	185.5	167.2	173.9	179.8	185.6	177.1	171.4	187.6
WFKN1	WAP, kazal, immunoglobulin, kunitz and NTR domain-containing protein 1	62.1	90.7	91.2	98	73.8	75.2	101.2	95.4	74.5	71.8	79.7	98.1	80.2	85.4	83.8
Glutamate carboxypeptidase	Cytosolic non-specific dipeptidase	444.1	336.4	304.1	335	452.4	437.4	277.6	284.4	304.2	479.5	324.5	265.4	283.8	280.4	355.3
GPVI	Platelet glycoprotein VI	85.8	70	77.8	51.9	87.5	78.3	60.3	76.6	79.4	128.4	83.5	60	66.8	72.4	67.7
Granulysin	Granulysin	38.7	39	39.4	34.2	42.8	36.2	33.8	36.3	40.2	60	44.2	33.1	34.5	44.2	36
HPLN1	Hyaluronan and proteoglycan link protein 1	1627.3	1020.2	1194.5	1347.9	1121.3	2266.4	1436.7	459	409	489.4	460.4	408	438.3	318.7	534.5
IDE	Insulin-degrading enzyme	2254.2	1482.1	2105.2	2503.7	2622.3	2658.8	1645.4	2055.4	2657.9	2739.9	2621.3	1993	1583.8	1447	2239.3
IDS	Iduronate 2-sulfatase	232.5	198.3	216.6	223.5	261	262.4	189.6	195.9	247.3	276	1121.9	217.1	200.8	225.7	229.5
kallikrein 12	Kallikrein-12	313	295.5	274.4	341.1	324.5	293.4	327.2	294.9	306.1	300.6	322.7	287.4	336.6	295.5	319.6
kallikrein 13	Kallikrein-13	179.8	166.3	175.4	194.3	200.3	190	173.8	174.6	215	227.8	173.2	162	175.9	167.4	185.2
kallikrein 5	Kallikrein-5	29.4	44.5	44.3	37.3	34.8	33.1	35.1	32.5	42.6	28.1	27.8	33.8	35.6	29	36.2
KREM2	Kremen protein 2	1874	1319.5	1254.5	861.4	2099.2	2002.7	1003.6	1452.9	1945.6	3722.4	2174.1	919.9	1604.7	1867.3	1396.4
LKHA4	Leukotriene A-4 hydrolase	169.1	178.5	161.3	183.1	193.7	163	177.5	171.4	171.2	150.9	163.8	164.4	157.3	147.5	169.4
LYVE1	Lymphatic vessel endothelial hyaluronic acid receptor 1	65.6	72.3	66.1	73.5	69.5	71.8	74.6	76.4	67.6	78.2	66.4	73.8	71.4	74.9	74.4
MATN3	Matrilin-3	49	44.3	45	51.3	44.3	44.2	53.9	46.2	45.3	39	40.9	47.2	41.4	40.5	44.7
MEPE	Matrix extracellular phosphoglycoprotein	36.1	41.9	40	39.4	40	42.5	43.5	36.7	33.2	43.5	35.6	34.6	37.4	35	37
METAP1	Methionine aminopeptidase 1	1349.7	870.9	813.5	707.1	1054.5	1362.3	748.4	858.2	1101.1	1771.6	1215.6	646.7	1093.4	691.7	1004.2
ASAH2	Neutral ceramidase	93.1	87.7	88.3	90.3	90.6	81.8	86	94.8	98.8	114.1	96.4	68.6	77.2	78.1	85.2
Nidogen	Nidogen-1	4828	5532.4	6446.3	7153.9	6155.1	5612.9	6465.8	5363.3	5703	3930.4	4351.1	5783.4	4677.5	4408	5324.1
NRP1	Neuropilin-1	4054.5	2317.5	4131.4	5463.2	4849.5	4484.2	4253.3	3179.5	3750.6	2046.6	2932	3100.2	4642	2697.7	5456.6
PIGR	Polymeric immunoglobulin receptor	110.7	173.7	116.4	84.4	119.6	120	96.6	128	106.9	184.7	127.3	87.2	104.3	241.9	94.2
Protease nexin I	Glia-derived nexin	158	129.3	115.5	132.1	162.6	154.5	126.1	131	151.6	217.3	147.4	103.2	139.3	158.8	134.4
PSMA	Glutamate carboxypeptidase 2	145.3	135.6	121.4	161	143.3	134.9	154	137.8	143	121.2	132.6	130.8	142.6	133.4	140.9
RET	Proto-oncogene tyrosine-protein kinase receptor Ret	52.1	50.8	46.9	57.8	52.1	48.5	51.2	49.4	56.7	56.1	45.8	46	52	45.6	51.6
SARP-2	Secreted frizzled-related protein 1	116.9	124.4	129.6	107.6	122.5	129.5	110.9	117.1	106.5	137.5	121.2	116.7	121.9	121.7	110.7
Semaphorin 3A	Semaphorin-3A	211.2	195.7	185.9	168.3	234.5	225.2	169.2	216.9	225.3	347.2	231.9	178.7	207.3	233	211.4
TrATPase	Tartrate-resistant acid phosphatase type 5	1195	1025.1	1137.2	1600	1301	1272.2	1185.9	958.6	1069	1015.6	1002.9	1092.2	1023.8	907.5	1136.1
URB	Coiled-coil domain-containing protein 80	1616.3	1494.8	1761.6	1884.6	1796.4	1912	1702.8	1594.8	1291.4	1495.5	1258.1	1730.7	1998.6	1658	1547
WFKN2	WAP, Kazal, immunoglobulin, Kunitz and NTR domain-containing protein 2	428.6	611.9	644.7	677.4	555.7	487.3	695.2	827.5	654.2	702.2	922	1049.4	1011.5	840.8	655.4
Aggrecan	Aggrecan core protein	74.7	70.4	68.8	67.9	76	71.2	62.4	77.5	81.2	117.7	75.8	55.8	64.5	64.9	73.9
ANGL3	Angiopoietin-related protein 3	31190.5	44683.6	44735.6	47027.5	32799.5	35978.6	53109.9	34134.8	30499.7	28395	39566.5	40346.8	33340.9	28020.7	30873.4
BGH3	Transforming growth factor-beta-induced protein ig-h3	17288.1	27525.6	27376	30721.6	23085.1	21988.2	25327.9	36915.1	22198.4	25186.1	36559.7	43694.5	32544.9	39478.1	25404.8
BGN	Biglycan	12148.5	12789.8	14880.6	8032.3	15032.6	10464.5	6275.9	6124.7	4044.1	5099.6	5343.1	6934.2	7263.9	6859.4	6906.5
C1r	Complement C1r subcomponent	14.9	14.5	20.1	14.6	13.6	14.8	21.6	13.6	13.1	15.5	11.2	15.6	14.2	12.2	14.5
Carbonic Anhydrase X	Carbonic anhydrase-related protein 10	56.9	50.7	54.9	58.8	54.7	52.5	59.9	49.8	50.5	59.9	53.2	63.3	49.6	47.8	51.6
CD109	CD109 antigen	86.3	79.2	87.6	83.5	101.9	93	81.8	81.7	108.5	116	96.6	72.4	89	77.6	85.6
CD23	Low affinity immunoglobulin epsilon Fc receptor	67.8	73.9	68.8	86.6	72	60.5	75.3	76.1	81.4	62.9	61.9	69	70.9	58.6	70.2
CD48	CD48 antigen	96.4	83.5	89.1	90	94.2	87.3	85	88.9	87.6	79.4	84	89.3	84.3	85.9	84.9
CD5L	CD5 antigen-like	85.5	76.8	83.6	65.2	87.3	94.8	70.5	82.6	81.1	125.8	83.2	71.1	78.2	76.3	76.5
CFC1	Cryptic protein	749.3	617.5	680.7	535.7	796.4	801.4	541.2	642.6	695.8	1253.2	822.4	529.2	690.4	665.7	603.7
CNTN2	Contactin-2	70.5	86.1	74	76.9	70.7	80.8	83.8	87.6	69.8	66.7	72.8	80.1	78	73.8	84.3
Contactin-4	Contactin-4	143.9	157.6	158	161.1	153.2	149.1	169.1	167.9	173.7	175.3	156.5	161.6	158.1	157.6	152.5
Contactin-5	Contactin-5	92.2	82.2	91.2	75	100.6	92.2	77	81.6	95.3	134.3	94	71.9	86	84.4	88.8
CYTF	Cystatin-F	80.6	72.3	70.4	75.1	74.7	72.5	69.9	73.2	75.7	79.8	76	74.9	76.1	72.4	70.1
Cystatin M	Cystatin-M	43.4	209.5	47.3	55.3	38.4	54.6	82	53.9	56.5	44.4	57.2	89.3	74.7	107.4	200.5
DLL4	Delta-like protein 4	97.2	82.9	86.7	72.3	99.2	99.7	74.6	100.3	94.9	131.9	109.3	95.7	275.4	109.2	82.5
FCG2A	Low affinity immunoglobulin gamma Fc region receptor II-a	86.4	81.7	91.4	78.9	94.2	87.4	86.1	81.9	91.7	97.4	80.9	86.5	84	88.6	88.1
FCG2B	Low affinity immunoglobulin gamma Fc region receptor II-b	50	40	42.4	34.1	44.3	45.4	38.6	40.6	45.1	63.6	41.1	36.6	40.2	39.9	39.6
FCG3B	Low affinity immunoglobulin gamma Fc region receptor III-B	39.7	45.4	42.5	41.1	42.1	39	40.8	45	38.4	37.8	43	47.8	40.5	45.1	41.8
FCGR1	High affinity immunoglobulin gamma Fc receptor I	321.1	297	278.1	289	348.3	323.1	292.5	280.5	276.4	272.7	278.9	259.1	271.8	261	293.6
FCN2	Ficolin-2	69.9	79.7	77.3	100.5	68.6	58.7	99.7	79.1	109.3	53.3	88.2	89.5	90.5	69.6	68.8
GFRa-1	GDNF family receptor alpha-1	31.7	36.3	38.8	38.2	33.5	34.9	37.5	36	30.9	28.8	31.3	39.3	32.6	35.6	33.4
GPC2	Glypican-2	55822.8	68254.4	70577.4	72401.1	53714.9	69949.2	69945.8	58370.7	58733.1	62051.2	60062.6	78814.2	66069.7	60135.5	62821.9
Heparin cofactor II	Heparin cofactor 2	1132.8	649.3	885.5	629.1	1065.9	1032.5	512.4	750.8	867.2	1652.1	902	552.3	709.6	711.2	752
HTRA2	Serine protease HTRA2, mitochondrial	51	51.8	51.6	55.8	56.4	48.6	57.5	55.1	46.6	46.7	49	54	50.5	52.4	48.8
IGFBP-7	Insulin-like growth factor-binding protein 7	58.7	69.2	66	73.4	70	65.9	70.5	67.3	58.9	61.7	63.1	70.4	70.8	65.4	66
IL24	Interleukin-24	75.7	99.3	98.4	101.9	88.2	92.4	101.2	106.4	85.3	81	92.2	103.3	92.7	101.3	91.1
LRIG3	Leucine-rich repeats and immunoglobulin-like domains protein 3	96.7	92.4	90.8	105.8	89.7	84.1	106.2	92	96.6	74.6	87.9	100.3	94.9	90.3	89.6
LRP8	Low-density lipoprotein receptor-related protein 8	23.4	32.4	50.3	34.9	28.4	27.4	48.8	55.9	26.4	27.4	58	34.3	30.2	32.7	38.2
LY9	T-lymphocyte surface antigen Ly-9	4778.8	4907.2	5706.2	6825.4	6287	5688.7	5585.4	6405.5	4766.7	5383.7	5783.5	7472.8	7529.6	5951.5	6103
MATN2	Matrilin-2	156.2	178.5	193.4	187.4	164.2	165.4	198	181.7	150	176.7	184.9	218.3	216.7	193.1	166.4
Nectin-like protein 2	Cell adhesion molecule 1	171.3	170.6	169.2	193.9	183.6	168.3	184.7	175.7	191.7	162.2	165.7	168.1	176.8	167.7	169.8
NET4	Netrin-4	20.6	22.2	23.2	21.6	22.9	21.4	20.1	22.1	20.3	23.4	20.4	21.9	20.6	20.7	22.6
PGRP-S	Peptidoglycan recognition protein 1	49.8	56.5	53.6	62.9	50.2	48	56.4	58.9	48.9	52	50.3	64.6	56.1	52.4	55.9
RGMB	RGM domain family member B	9444.5	11154.7	13288.5	12855.8	11319	11332.7	13323.1	10921.1	8813	9764.5	12342.7	14675.6	13722.1	11216.8	10928.7
RGM-C	Hemojuvelin	207.6	187.9	201.8	147.2	225.5	218.3	163.6	193.2	219.1	334.6	227.3	164.7	192.4	198.9	178.1
TFPI	Tissue factor pathway inhibitor	14227.5	3150.3	2640.5	5838.7	3173.3	9544.2	7765.5	4136.5	5731.4	12989.2	8892.2	3571.9	6555.4	4328.3	4045.4
TSP2	Thrombospondin-2	1674.2	1091.5	1355.1	1793.4	1648.3	1798.6	1320.9	1075.9	882.7	1102.4	944.8	1492.3	1415.5	1280.2	1051.2
TSP4	Thrombospondin-4	57.8	98.9	102.3	105.6	72.2	71.8	109.9	97	64.6	78.8	99.9	69.5	72.5	62.6	69.7
ABL1	Tyrosine-protein kinase ABL1	2845.7	2871.3	3225.2	2909.6	2956.9	2880.7	3185.5	2405.4	2341.9	1983.9	2520.9	2374.2	2252.7	2219.2	2982.2
Aminoacylase-1	Aminoacylase-1	59168.9	101924	99707.1	127507	66377.1	64539.9	148076	71412	122062	46649.6	80842.8	62796.1	82205.3	48746.9	77064
Antithrombin III	Antithrombin-III	62.5	59.9	55.5	67.4	60.7	56.6	69.3	60.5	58.6	50	56.1	57.3	57.1	51.8	61.9
AURKB	Aurora kinase B	890.9	744.8	568.3	788.4	632.9	759.8	585	1319.7	1900.4	3343.4	1777.3	657.6	1407.3	1155.7	780.3
BARK1	beta-adrenergic receptor kinase 1	4337.2	7728.5	8195.4	7579.7	9154.6	6667	5311	7482	7700.1	5951.6	5294	7032.7	6140.3	4967.3	7921
BMP-1	Bone morphogenetic protein 1	435.4	355	417.9	217.7	586.6	448.6	258.9	210	205.9	405	264.9	165.8	223.7	266.6	315.7
CAMK2A	Calcium/calmodulin-dependent protein kinase type II subunit alpha	1349.5	1058.4	1311	601.7	1794.3	1399.1	777.7	555.8	527	1172.3	731.2	463.2	641.8	681.3	910.2
CAMK2B	Calcium/calmodulin-dependent protein kinase type II subunit beta	25.5	39.1	38.5	27.4	22.2	26.8	32.1	26.5	22.7	23.2	22.6	30.5	23.4	71.2	33.7
Carbonic anhydrase 6	Carbonic anhydrase 6	69.8	92.3	88.4	91.6	80.9	83.5	94.4	89.7	69.7	73.2	77.6	95.5	85	84.5	87.9
Carbonic anhydrase VII	Carbonic anhydrase 7	303.7	184.6	192.1	313.7	304.8	316	171.1	256.4	186.9	183.4	261.8	269.7	259.1	219.3	293
CDK2/cyclin A	Cyclin-dependent kinase 2:Cyclin-A2 complex	108.9	89.9	89.5	119.9	100.8	97.6	104.1	98	109.1	84.5	87.9	101.2	99.8	90.7	108.6
CDK5/p35	Cyclin-dependent kinase 5:Cyclin-dependent kinase 5 activator 1 complex	424.1	440.6	427	350.8	441.5	470.3	345	401.8	435.4	778.4	533	349.1	455.8	487.8	430.3
CDK8/cyclin C	Cyclin-dependent kinase 8:Cyclin-C complex	35.5	35.2	41.8	38	33.3	43.5	38.5	54	35.5	28.9	40.2	41.4	34.6	35.7	44
Chk2	Serine/threonine-protein kinase Chk2	28.6	33.3	37.6	38.1	30	29.3	37.5	31.9	29.6	25.8	26.8	32.2	30.6	27.4	33
CLC4K	C-type lectin domain family 4 member K	451.3	624.6	712.9	696.8	530	523.2	684.7	718.8	670.2	515.4	684	768.6	696	693.2	683.5
CRDL1	Chordin-like protein 1	13718.8	9654.5	8137	7564.2	8101.7	14721	5984.7	20032.5	26889.3	67565.3	30951.7	9240.9	18298.7	21622.9	11414.2
CSK	Tyrosine-protein kinase CSK	83.4	335.4	141.7	102.2	78.9	102	260.7	96.3	125.4	72.7	88.7	113.8	98.5	330.8	136.1
Cathepsin V	Cathepsin L2	6741.4	1530.1	1319.8	1848.4	852	4252.3	3558.4	2337	2584.5	6771.6	3949	1792.4	2841.2	2645.2	1855.7
Dkk-4	Dickkopf-related protein 4	158.6	163	142.3	164.6	157.6	158.4	159.1	154.6	163.9	157.3	142	150.7	168.8	148.3	162.7
ECM1	Extracellular matrix protein 1	48.6	51.4	51.9	53	51	49.6	57	56.1	48	48	48.2	57.2	51.4	48.1	56.8
FETUB	Fetuin-B	29.6	29.8	28.3	30.8	24.5	23.5	33.4	27	25.1	21	22.4	28.5	23.4	24.4	26.6
Granzyme H	Granzyme H	46.6	59.2	63	66.6	52.8	54.3	60.7	49.9	51.7	40.5	43.9	50.1	49.5	45.4	56.4
HCK	Tyrosine-protein kinase HCK	41.5	50.2	48.4	55.3	46	43.7	54	48.9	46.3	40.8	42.8	49.6	48.6	44.7	48.8
IL-17 RD	Interleukin-17 receptor D	16829.1	12426.7	10499.7	29068.3	23509.4	17937.3	9081.4	7081.1	12464.6	3810.7	6254.8	6302	11374.6	12840.5	23752.9
Kallikrein 7	Kallikrein-7	1556.9	1421.6	1216	642.6	1722.8	1343.3	879.9	835.3	523.6	770.9	930.1	552.5	849.5	1013.7	1045.1
KPCI	Protein kinase C iota type	138	79.5	54.8	125.2	72.6	148.1	53.2	130.8	297.5	564.1	189.8	132.8	209.9	186.9	114.5
LYNB	Tyrosine-protein kinase Lyn, isoform B	118.2	117	112.5	133	114.1	108.5	129.2	113.8	121.3	103	111	124.8	129.1	111.1	164.9
PAK3	Serine/threonine-protein kinase PAK 3	133.8	121.9	124.8	143.2	133.3	124.4	140.5	126.4	134.2	135	128.4	121.8	119.9	116.5	129.4
PAK7	Serine/threonine-protein kinase PAK 7	272.4	235.8	213.1	273.3	259.1	258.9	258.5	245.5	284.4	248.5	245.3	219	278.7	252.8	255.2
PCI	Plasma serine protease inhibitor	884.1	710.3	737.1	679.1	1007.7	888.5	515.2	534.7	581.9	1062.2	699.9	418.9	607.5	606.9	680.7
PIK3CA/PIK3R1	PIK3CA/PIK3R1	94.7	73.1	70.2	84.9	75.1	81.5	89.7	77.7	87.6	69.9	72.4	79.8	78.7	76.7	88.6
PK3CG	Phosphatidylinositol 4,5-bisphosphate 3-kinase catalytic subunit gamma isoform	12692.3	7138.1	8981.4	5918.2	8865.5	10578.9	5878.7	7085	8385.6	18971.5	10635.2	4415	7404.7	8125.4	7243.9
PKB a/b/g	RAC-alpha/beta/gamma serine/threonine-protein kinase	45	54.5	54.5	57.9	44.9	47.4	57.3	50.6	47.3	41.7	43.1	53.8	45.2	45.2	58.7
PLK-1	Serine/threonine-protein kinase PLK1	32.5	42.1	35.2	47	34.5	35.3	42.2	40.2	43.7	30.9	33.3	43.5	38.9	39.2	41.5
Renin	Renin	5142.3	2541.1	2227.1	2856.3	3007.3	6378.3	2341.4	10691.9	15067.6	45573.4	15825.8	4836	9618.6	11321.4	4825.4
SHP-2	Tyrosine-protein phosphatase non-receptor type 11	196.1	211	173.8	224.2	209.2	205.4	225.1	209.9	206.7	188.3	198.2	209.1	228	189.9	213.2
STAB2	Stabilin-2	68.9	58.8	68.5	53.4	75.3	74.9	51.8	60.9	73	115.4	72.8	49.8	62.7	66.1	63.8
TBK1	Serine/threonine-protein kinase TBK1	146.1	177.2	171.5	190.9	163.4	173.6	201.4	187.3	161.3	144.5	166.1	218.5	180.1	173.3	180.8
TCPTP	Tyrosine-protein phosphatase non-receptor type 2	144.3	165.2	168.7	183.7	166.6	161.2	171	175.3	163.4	162.5	154.3	181.6	164.7	159.9	176.5
TPSB2	Tryptase beta-2	76.9	97.2	106	101.2	89.4	86.8	111.7	100	85.1	75.6	88.8	98.6	89.2	89.1	93.2
TPSG1	Tryptase gamma	4444.9	3786.8	4079.3	3031.2	4062.7	4653.9	3012	4754.2	5022.1	10340.7	6088.4	4190.5	5268.7	5356.8	4097.7
UFC1	Ubiquitin-fold modifier-conjugating enzyme 1	770.2	540.5	573.4	369.5	797.8	789.3	416.6	581.8	770.4	1303.6	799.9	415	633.7	654.1	549.5
Bcl-2	Apoptosis regulator Bcl-2	1060.9	863.6	877.6	866.7	1067.7	1141.3	789.4	899.9	1148.7	1293	963.5	881.1	942.4	941.2	1014.4
BFL1	Bcl-2-related protein A1	75.6	72.5	78.9	60.2	91.2	81.3	63.2	74.8	77.5	125.8	81	59.4	71.9	71.4	68.8
BMX	Cytoplasmic tyrosine-protein kinase BMX	179.4	155.7	166.8	159.6	204.1	186.9	151.1	164.2	213.6	258.9	181.7	139.8	183.1	159.1	169.9
BSP	Bone sialoprotein 2	9174.4	3996.7	2554.4	6383.4	3850	13829	2980	21377.1	30462.3	76623.7	34941.4	9136.4	19971.1	23204.9	10119.2
BTK	Tyrosine-protein kinase BTK	336.9	291.3	288	357.7	357.1	331.4	297.5	303.2	392.6	371.4	325.1	313.8	344.9	310.5	341.9
CAMK1D	Calcium/calmodulin-dependent protein kinase type 1D	2596.1	2150	2497.3	1209.6	4019.2	2842.4	1471.6	1051.2	966	2133	1366.1	843	1173	1357.2	1790.3
CAMK2D	Calcium/calmodulin-dependent protein kinase type II subunit delta	189.6	143.2	167.9	98.3	208	193.3	132.8	153.8	181.2	323.8	202	114.1	162.5	173.5	144.5
Carbonic anhydrase XIII	Carbonic anhydrase 13	160	142.7	134.2	129.8	174.7	164.6	138.4	138.3	181.6	240.7	166.6	125.9	144.8	141.5	142.4
CD30 Ligand	Tumor necrosis factor ligand superfamily member 8	243.7	217	209.8	196.3	262.3	255.4	200	224.4	252.7	343.5	248.4	195	226.4	229.7	221.3
CDK1/cyclin B	Cyclin-dependent kinase 1:G2/mitotic-specific cyclin-B1 complex	201.3	165	165	132.9	203.9	184.3	151.7	160.9	193.1	252.9	198.4	128.4	171.3	169.2	153.5
Chymase	Chymase	125.4	115.2	117.6	108.1	113.1	108.9	104.2	91.2	103	85.1	97.7	92.5	110.5	102.1	102.8
CSK21	Casein kinase II subunit alpha	224.6	246.2	235.9	230.5	261.5	241.9	239.3	229.9	230.5	333.1	280.9	270.1	299.5	309.5	224.7
EphA1	Ephrin type-A receptor 1	52.1	51.7	56.3	41.6	45.1	46.7	43.3	44	33.6	30	36.6	38.9	53.3	43.5	51.6
EPHA3	Ephrin type-A receptor 3	181.6	179.7	185.1	161.7	222.7	202.1	167	183.8	184.7	238.8	190.7	170	185.4	185.8	176
FN1.3	Fibronectin Fragment 3	61590	90943.6	89925.6	106554	78909.1	86840.1	89294.8	99872.2	79901	78842.5	97924.9	122274	91600.8	89298.6	91100.7
FN1.4	Fibronectin Fragment 4	1413.4	767.3	859.9	700.8	1684.6	1531	525.2	927	1091.2	1695.2	1204.5	619.2	942.4	986.6	990.8
Flt-3	Receptor-type tyrosine-protein kinase FLT3	3528.2	3974.2	4249.9	5014	3926.6	4231.2	4293.4	4145.3	4316.4	5347	4554	5841.9	7118.7	4466.3	4454.8
FSTL3	Follistatin-related protein 3	40.7	43.6	45.8	46.7	41.7	44.4	45.3	71.5	40	53.7	41.3	42.4	43.8	44.9	51.6
granzyme A	Granzyme A	5111.3	3659.7	3946.9	2229.7	4382.2	4950.3	2619.3	3432.9	4041.8	8094.6	4984.8	2217.4	3581.5	3734.2	3262.9
GSK-3 alpha/beta	Glycogen synthase kinase-3 alpha/beta	146.9	154.4	161	178	159.5	161.5	171.9	196.5	169.3	162.6	157.1	168.9	186	193.4	175
HIPK3	Homeodomain-interacting protein kinase 3	88.8	78.9	85	92.7	82.6	77.2	90.8	75.5	83.6	80.8	71.3	69.5	72.8	66.7	78.2
IL-15 Ra	Interleukin-15 receptor subunit alpha	65.6	62.2	67.9	70.7	59.8	64.7	67	58.7	58.1	51.1	53.3	67.6	61.2	57.8	65.4
IL-18 Ra	Interleukin-18 receptor 1	53.6	52.3	55	59.2	53.2	50.4	58.8	51.2	56.8	47.9	47.8	49.8	47.5	52	51.1
IL-8	Interleukin-8	371.6	432	504.2	402.5	406.1	400.1	443.8	563.9	399.8	465.4	490.2	736.5	656.4	533.1	497.3
IR	Insulin receptor	32.6	28.2	27.2	28.2	31.6	26.2	36.6	27.4	25.7	28.2	35.6	30.9	30.8	33.4	29.8
Kallistatin	Kallistatin	1386.9	969.3	1014	698.5	1173	1347.2	763.8	748.1	1234.2	1060.2	1209.5	874.1	1039.2	832.6	859.6
Kallikrein 6	Kallikrein-6	99.2	87.3	90.8	99.9	102.7	99.1	94.1	97.5	114.7	126.9	114.1	89.5	111.2	110	92.9
LCK	Tyrosine-protein kinase Lck	930.9	464.7	306.8	774.6	477.2	1146.5	290.9	1082.7	1946	5250.5	1823.5	892	1582.6	1406.6	853.1
LYN	Tyrosine-protein kinase Lyn	76.6	76.4	86.8	82.5	90.7	89.5	76.6	80.7	73.8	103.2	85.8	79.8	88.4	81.5	72.5
Periostin	Periostin	257.1	222.9	232	199.3	283.6	275.7	212.9	243.6	270.6	412	281.2	203.2	244.9	292.7	235.9
PDGF Rb	Platelet-derived growth factor receptor beta	307.8	234.7	259.3	146	333.5	329.5	170.5	230.1	261.5	529.4	319.8	160.5	230.6	264.3	217.6
PGCB	Brevican core protein	6051.2	3097	3560.9	2348.8	4156.2	6433.3	2853.1	5542.7	7563.8	17496	7562.6	2723	4860	6228.6	4294.9
PRKACA	cAMP-dependent protein kinase catalytic subunit alpha	1831.8	1501.1	1598.8	701.5	2901	2153.4	1202.9	1025.5	756.3	1387.3	1193.3	524.5	780	1130	1416.7
RPS6KA3	Ribosomal protein S6 kinase alpha-3	89771.4	70752.9	71603.8	140511	94958	113739	71521.4	79204	97232.4	64077.8	72823.5	102845	90853.6	77485.4	109741
sE-Selectin	E-selectin	291.4	247.1	264.6	305.8	293.3	304.8	267	290.2	336.1	294.7	267.8	320.9	297.6	282.1	313.6
STK16	Serine/threonine-protein kinase 16	70.9	69.2	65.3	81.7	72.1	63	70.4	65.7	76.6	60.5	60	64	70.3	62	70.4
Survivin	Baculoviral IAP repeat-containing protein 5	32.7	35.7	38.8	40.7	32.6	33	42.6	34.2	30.6	32	32.3	35.2	33.3	31.5	34
Thrombopoietin Receptor	Thrombopoietin Receptor	333.6	223.3	233.3	141.4	323.6	337.4	163.9	229.9	297.5	587.2	312.4	168.2	245.8	253.8	223
Thrombospondin-1	Thrombospondin-1	439.7	472.2	475.4	467.5	521.1	478.6	461.1	501.8	482.3	685.2	555.5	385.4	482.7	432.2	414.9
TrkA	High affinity nerve growth factor receptor	51.7	49.1	55.5	61.7	47.9	45.2	52	45.2	51.5	36.1	39	46.2	44.6	38.2	48.7
TRY3	Trypsin-3	1166	670.7	755.3	489.4	617.7	1253.8	740.4	1156.3	1678.2	7228.1	1733.9	611.2	1073.2	1361.2	748.9
DUS3	Dual specificity protein phosphatase 3	3807.8	3416.2	3383.2	3771.2	4946.6	4157.3	2689.4	11405.8	15698.8	33168.4	17226.1	5003.6	9029.7	10581.2	5110.9
XPNPEP1	Xaa-Pro aminopeptidase 1	50.8	27.5	25	26.4	26.8	37.2	31.6	24.3	25	25.6	24.4	28.5	26.5	24.6	31.9
Angiotensinogen	Angiotensinogen	17.5	16.2	21.1	23	23.5	18.4	22.4	19.9	21.2	16.8	19.9	23.5	18.5	18.8	19.7
b2-Microglobulin	Beta-2-microglobulin	150.7	113.6	163.4	72.3	142.3	101.9	168.7	67.1	53.4	28.4	118.3	44.6	48.2	58.3	84.3
b-ECGF	Fibroblast growth factor 1	57.7	76.1	73.4	82.9	66.1	67.8	84.5	79.7	63	61.4	74.1	88.2	72.7	71.7	77.4
BLC	C-X-C motif chemokine 13	20459.9	12406.8	17807.1	10702.7	17830.5	21283.4	10975.3	14268.2	24431.1	15894.7	18414	16926.6	16292.1	13722.3	15282.7
Catalase	Catalase	39.2	42.3	48.8	45.5	41.1	41	47.6	36.1	37.4	36	34	37.2	35.3	33.3	39.4
CNTF	Ciliary neurotrophic factor	55.7	79.3	79.2	80.1	69.4	63.4	83.1	78.9	59.6	69.7	74.8	77.3	70	68.2	65.3
Epo	Erythropoietin	40.8	46.4	54.9	50.1	42.7	46.3	53.2	45.8	40.4	37.2	41.3	49.3	45.5	40.4	46.3
FGF-17	Fibroblast growth factor 17	20.2	29.2	30	29.6	24.3	21.7	28.6	27.4	22.1	20.6	20.9	25.1	24.3	23.1	24.5
GCP-2	C-X-C motif chemokine 6	17.5	21.2	28.3	25.5	21.1	18	22.5	23	21.8	17.7	19.3	32.5	26.5	20.5	23.9
IFN-aA	Interferon alpha-2	61.2	84.2	82.1	86.1	72.4	70.9	86.7	78.1	66.2	65.2	69	81	74.5	70.6	79.3
IL-17	Interleukin-17A	19	26.4	28	27.8	25.1	23.6	28.1	21	22.4	19.4	18.7	25.3	57.5	20.5	26.1
IL-17B	Interleukin-17B	17558.1	10235.9	10231.1	10973	15259.4	19799.1	7104.2	10313	23352.2	58842.3	16519.5	11254.2	18385.9	15205.1	16162.2
Integrin a1b1	Integrin alpha-I: beta-1 complex	97.4	102.4	102.9	107.1	110.5	103.9	102.1	108.2	118.4	129.7	110.2	102.3	107.5	97.1	105.7
LEAP-1	Hepcidin	29.5	37.7	49.4	45.6	38.3	35.2	45.6	40.6	35.4	29.8	33.5	42.8	35	37.4	37.8
Lymphotoxin a1/b2	Lymphotoxin alpha1:beta2	125	112.3	118.2	116.6	117	111.3	116.1	104.6	109.8	94.7	101.1	106.3	106.4	100.7	109.3
Lymphotoxin a2/b1	Lymphotoxin alpha2:beta1	27.9	33.8	31.8	32	31.7	32.9	39.3	29.3	32.1	35.7	32	30	29.9	29.1	35.3
MDC	C-C motif chemokine 22	97.9	81.5	80.6	69.8	95.4	87.6	72.1	79.5	91.5	110.3	84.2	72.7	79.5	83.2	77.9
MIP-5	C-C motif chemokine 15	68.2	72.9	73.4	65.9	80.6	72.7	68.9	75.9	74.7	89.1	76.8	72.3	79.7	69.5	71.2
Proteinase-3	Myeloblastin	2252.3	1766	1968.6	1741.8	1134.2	1958.2	2775.6	2527.1	2672.4	4245.7	3274.7	2185.4	2451.2	2339.8	2372.4
SDF-1	Stromal cell-derived factor 1	32.9	35.7	38.5	42	37.5	35.1	41.6	40.3	38.6	36.8	40.8	43.6	38.8	65	39.2
TAFI	Carboxypeptidase B2	29.4	31.5	35.3	32.7	28.7	31.3	34.9	31.7	32.7	31.8	28.7	37.8	31.7	31.5	35
TARC	C-C motif chemokine 17	50.7	55.2	55.7	59.3	55	51.2	54.3	43.9	48.1	36	39.4	53.7	56.7	42.6	46.1
TGF-b3	Transforming growth factor beta-3	68	42.6	39.4	52.1	42.2	77	32.7	53	52.9	49	57.4	40.3	36.9	40.7	50
TSH	Thyroid Stimulating Hormone	304.4	262.8	283.6	193.4	343.4	336.9	224.9	272.9	293.6	522.6	340.8	217.5	274	281.7	251.1
Vasoactive Intestinal Peptide	Vasoactive Intestinal Peptide	226.2	170.4	192.1	99.8	254	243.8	121.2	157.8	200.6	337.5	225.9	127.3	184.2	203.8	165.2
CD40 ligand, soluble	CD40 ligand	3215.9	771	660.1	1000	389.4	1845.3	1946.7	1165	1443.2	3684.2	2085.9	847.6	1519.9	1209.2	850.6
DKK1	Dickkopf-related protein 1	49.4	48.9	59.8	40.2	58.4	55.1	44.9	55.8	52.5	78.2	57.4	56	50.8	50.4	47.5
dopa decarboxylase	Aromatic-L-amino-acid decarboxylase	130.6	102.4	116.3	102	136.3	133.9	94.3	108.1	149	168.4	114.8	97.1	125.8	109.9	120.2
Adiponectin	Adiponectin	113.5	89	92.2	78.8	83	92.4	100.9	87.7	155.6	91.7	113.3	103.8	93	105.3	83.8
a1-Antitrypsin	Alpha-1-antitrypsin	270.2	209.8	214.6	211.2	228.1	256.9	218.4	217.9	245.7	282.8	212.6	199.6	224.9	205	279.2
a2-HS-Glycoprotein	Alpha-2-HS-glycoprotein	77.7	61.9	70.5	67.6	74.3	80.3	64.6	70.4	98	77.7	72.7	103.1	103.7	93.4	94.7
Arylsulfatase A	Arylsulfatase A	8992.6	8508.8	8300.8	8650.2	9902.9	9191.1	8291.6	8231.9	9094.7	7182.1	7981.8	6972.5	8266.3	7704.2	8358.3
BASI	Basigin	74.7	57.2	58.4	53.4	47.6	51	60	53.6	54.5	55.5	71.3	50.9	50.4	56.3	50.4
BMP10	Bone morphogenetic protein 10	723.5	902.3	567.7	658.3	656.3	667.2	599.4	596.1	1065	625.7	658.5	558	626.2	610.5	725.5
C1s	Complement C1s subcomponent	102154	152183	143423	151915	104272	128403	174948	140317	106763	118923	140650	184248	124194	135577	133236
Cadherin-6	Cadherin-6	2923.3	2857.7	2960.7	1931.3	2735.6	3227.7	2891.6	3316.1	3513	4877.9	3478.9	3132	3197.8	3189.2	2953.1
CAMK1	Calcium/calmodulin-dependent protein kinase type 1	247.2	229.2	246.2	288.7	281.8	242.5	254.3	265.5	342.4	298.4	262.7	234.4	283.2	242.2	261.5
Caspase-3	Caspase-3	76.9	73	77.4	67.8	72.8	76	67.1	66.9	87.1	79	68.6	80.5	69.5	67.5	73.3
CATE	Cathepsin E	421.8	406.5	397.8	492.9	466.5	401	444.3	430.1	618.3	372	409.4	382.5	470.4	386.9	410.3
Chitotriosidase-1	Chitotriosidase-1	87.9	66.9	68.4	65.7	66.3	61.4	75.1	63.3	81.9	66.9	74.2	64	68.5	58.1	63.9
CHL1	Neural cell adhesion molecule L1-like protein	244.3	199	222	225.7	234.1	229.6	203.9	217.1	274.4	204.2	239.4	222.7	242	208.5	214
CLC7A	C-type lectin domain family 7 member A	304.9	286.2	271.1	305.4	304.1	277.6	299.3	283.6	403	270.1	520.5	266.6	293.8	253.3	274.4
CNDP1	Beta-Ala-His dipeptidase	1767.3	1886	2253.3	2545.5	2176.6	2032.8	2279.1	2853	2457.6	2277.3	2545.5	3381.6	2996.9	2584.8	2442.7
MASP3	Mannan-binding lectin serine protease 1	253	229.3	227.5	253.2	252.4	271.8	234.2	260.9	279.9	365	526.4	246.1	261.3	265	241.4
Discoidin domain receptor 2	Discoidin domain-containing receptor 2	2464.7	2584.7	2663.5	3183.5	2982	2447.2	2737.3	2934.1	3650.2	2342	2480.8	2844.5	3116.2	2599.6	2523
DKK3	Dickkopf-related protein 3	1404.1	1242.2	1226.1	1370.7	1532.8	1506.5	1180.9	1375.1	1715.4	2035.5	1570.4	1394.9	1432.3	1342.6	1541.5
DPP2	Dipeptidyl peptidase 2	654.3	692.3	676.5	899.8	743.6	646	769.2	760	1009.8	631.8	716.9	719	791.7	638	695.3
Endothelin-converting enzyme 1	Endothelin-converting enzyme 1	5147.9	5461.9	5849.8	5877.8	6064.2	5902.8	5560	5478	5407	5005.7	5328.2	5840.7	6264.5	5587.7	5634.7
EphB4	Ephrin type-B receptor 4	88.3	70.4	73.4	73.8	63.5	75.2	78.5	74.8	379.1	75.1	220.6	80.3	75.2	77.1	72
FCN1	Ficolin-1	103.8	88.7	87.6	84.5	86.1	85.9	91.8	82.8	138.7	110.7	123.2	86.5	95.8	89.3	85.6
GNS	N-acetylglucosamine-6-sulfatase	120804	171340	156115	173463	111787	152818	182657	142690	119224	136480	149899	181708	134804	147760	131883
HGFA	Hepatocyte growth factor activator	137.9	104.3	111	110.3	99.2	99	112.1	103.3	208.4	104.4	102.7	104.6	105	105.9	105.6
IL22RA1	Interleukin-22 receptor subunit alpha-1	6168.8	6386.8	7312.4	8723.1	7885.4	6911.9	7362.6	8050.7	8895.8	7236.7	7094.8	10892.1	8707	7945.1	8697.1
LGMN	Legumain	5434.3	5282.4	5549.7	5561.2	5364.2	5650.2	5268.8	5635.8	6099.3	7066.1	5681.3	4994.7	4971.3	5344	5202.8
LY86	Lymphocyte antigen 86	1143	1146	1095.9	1462.8	1261.5	1165.2	1380.4	1247.5	1455	1017.9	1181.9	1142.2	1326.1	1021.5	1186.9
Marapsin	Serine protease 27	221.4	200.6	198.2	256.2	210.5	198.6	228.6	223.4	274	202.4	328.6	207.4	233.8	184.3	206.5
MMEL2	Membrane metallo-endopeptidase-like 1	233.2	192.8	190.8	182.3	202.3	238.7	193.4	231.7	303.7	402.3	290.7	189.5	208.8	229.5	213.5
MP2K2	Dual specificity mitogen-activated protein kinase kinase 2	265.3	209.2	202.5	163.9	229.3	228.3	180.4	164.3	693.7	219.5	201.4	145.9	201.5	188	188.1
MRCKB	Serine/threonine-protein kinase MRCK beta	239.9	245.5	236.9	298.3	249.6	228.7	261.2	278.1	474.2	245.8	249	238.6	282.1	225.7	249.9
Nectin-like protein 1	Cell adhesion molecule 3	1747.7	2103.7	2442.5	2534.5	2190.5	1975	2260.2	1883	2059.8	1520.2	1652.5	1918	1691.7	1552.4	1802.9
NID2	Nidogen-2	3778.2	4524.9	4370.6	4686.6	4369	4105.8	4964.8	4767.8	4584.3	3715.8	4360.2	4783.3	4496.8	4207.5	4347
OBCAM	Opioid-binding protein/cell adhesion molecule	508.9	814.9	558.1	636.5	574.1	537.3	578.8	552.4	691.8	480.9	520	570.1	572.2	462.9	540
OCAD1	OCIA domain-containing protein 1	53.5	64.8	67.7	61.5	56.2	62.1	62	68.7	219	66.8	55.6	59.9	52	87.9	78.7
OLR1	Oxidized low-density lipoprotein receptor 1	232.9	199.7	198.5	175.8	230	216.4	198.8	211.7	252.2	305.6	231.5	182.1	211.8	215.4	200.8
RAP	alpha-2-macroglobulin receptor-associated protein	485	418	394.3	458.8	449.9	440.6	434	421.1	585.7	402.4	480	365.1	450.5	384	491.9
RBP	Retinol-binding protein 4	882	751.1	773.5	810.2	925.3	854.4	760.6	802.6	1015.1	1070.5	879.9	658.1	889.2	765.1	756.3
SLAF5	SLAM family member 5	1619.6	1532.1	1475.7	1718.3	1745.3	1579.3	1601.8	1521.8	1824	1285.2	1484.9	1324.4	1585	1326.2	1508.3
Soggy-1	Dickkopf-like protein 1	141	100.8	104.1	106.1	109.4	109.2	112	102.7	150.2	91.3	194.6	106	106.7	100.5	103.1
TEC	Tyrosine-protein kinase Tec	109	86.8	91.7	93.2	91.2	88.7	106.3	87.2	142.7	79.6	83.3	92.5	99.6	86.4	92.3
TLR4:MD-2 complex	Toll-like receptor 4:Lymphocyte antigen 96 complex	318.6	320.8	314	348.6	330	286.2	340.5	326.7	372.5	284	305.7	292.6	335.7	287	306.8
VEGF sR2	Vascular endothelial growth factor receptor 2	70.9	71.3	69.7	66.7	63.3	65.5	71.7	72	126.8	62.9	67.7	79	76	76.6	71.8
BMPER	BMP-binding endothelial regulator protein	453.8	322.7	354.1	201.5	482.5	455.9	235	317.7	392	724.1	446.6	227.7	345.4	388	318.4
Cadherin-12	Cadherin-12	7479	6696.8	6731	6909.3	8281	7907.3	6872.4	6641	8171.9	6489.9	7031.5	5846.9	7103.1	6100.1	6830.1
Calcineurin B a	Calcineurin subunit B type 1	518.8	531.2	539	697.6	595.1	522	609.7	585.3	770.8	522.5	551.1	554.5	645.3	528.4	551.7
COLEC12	Collectin-12	776	606.7	628.5	606.1	811.1	770.6	542.3	656	912.5	1112	726.1	471	680.5	619.7	670.4
complement factor H-related 5	Complement factor H-related protein 5	23144.6	32388.8	34388.9	30349.2	23204.7	28758.5	33376.5	25317.5	23407.7	23028.8	24156.4	31061.1	22203.8	23075.9	25409.6
IGF-II receptor	Cation-independent mannose-6-phosphate receptor	3025.4	2898	2917.7	3353.2	3330.1	3067.6	3231.8	3050	3872.1	2790.5	3179.8	2676.8	3309.8	2663.1	2934.5
kallikrein 14	Kallikrein-14	264.3	267.7	282.2	365.4	295.4	264.9	311.2	314.7	444.8	259.2	268.2	289.7	354.6	254.8	281.8
Macrophage scavenger receptor	Macrophage scavenger receptor types I and II	215019	160103	130994	193902	78027.2	261323	276296	206544	210905	270548	280240	227042	232168	228656	201002
MFRP	Membrane frizzled-related protein	1003.6	776.6	811.7	817.1	965.1	945.4	852	876.1	1132.6	767.3	804.4	772	875.8	783.6	912.5
IgG	Immunoglobulin G	39.6	59.1	52.3	42.5	52.7	37.3	158	36.1	55.2	43.5	67.1	57.1	57.2	102.2	48.5
Albumin	Serum albumin	41	54.1	49.5	49.6	50.2	43.6	54.2	51.1	41.8	43.9	43.7	54.9	43.5	47.7	50.8
a2-Macroglobulin	Alpha-2-macroglobulin	16018.5	17919.6	19346.7	19041.4	17703.4	18231.6	18652.1	15793	16813.5	20935	16852	15307.6	14592.2	14109	16625.6
ALT	Alanine aminotransferase 1	101.5	83	86.5	56.2	100.3	96.2	61.1	84	106.8	195	110.9	77.7	81.8	276.4	961.4
Angiostatin	Angiostatin	24536.3	22445.7	28046	8318.7	14578.9	20286.4	15931.2	6086.3	6843.6	9173.2	10803.5	4777.6	7515.2	7733.7	10012.2
CK-MB	Creatine kinase M-type:Creatine kinase B-type heterodimer	55.8	61.8	52.1	57.6	60.4	50.8	57.5	124.1	55.7	56	53.9	97.7	52.8	82	85.8
IFN-g R1	Interferon gamma receptor 1	1358.5	941.9	1125.8	600.9	1187.3	1115.8	679.6	589.5	597.7	775.5	816	561.4	703.4	905.4	893.8
p27Kip1	Cyclin-dependent kinase inhibitor 1B	45.1	53.9	44.4	44.2	39.9	41	46.3	40.7	40.1	57.1	42.8	60.3	39.8	99.2	42.5
TNF-a	Tumor necrosis factor	93.8	142.8	90.5	98.1	88.7	99	104.3	95.8	89.8	225.2	97.5	119.9	90.7	349.6	253.9
BNP-32	Brain natriuretic peptide 32	60.5	72.6	71.1	78	61.6	55.2	79.4	73.6	62.5	67.9	73.3	80.1	68	75.8	59.3
PTH	Parathyroid hormone	158.2	126.5	125.7	146	139.9	201.9	120.1	619.9	166.5	267.9	248.2	563.3	415.2	450	409.9
PYY	Peptide YY	28.9	34.6	33.2	33.3	32.1	32.7	34.1	31.7	212.6	34.7	32.8	37.4	32	38.2	40.3
Secretin	Secretin	70.4	73.2	64.1	69.3	59.4	63.3	75.3	65.6	64.9	62.6	62.1	86.6	61.2	74.2	64.3
Somatostatin-28	Somatostatin-28	48.8	62.5	44.9	50.5	39	41.5	47.3	44	36.9	82.2	42.2	64.4	37.1	169.7	142.9
TNR4	Tumor necrosis factor receptor superfamily member 4	124.1	128.6	133.4	165.2	142.8	122.2	153.7	151.9	224.2	122.7	142.5	144.2	170.1	146.1	136.4
BMP-6	Bone morphogenetic protein 6	231	211.8	206.5	189.8	247.2	237.9	196.6	206.1	271.5	306.3	230.3	174.5	215.2	227.7	204.2
Cathepsin H	Cathepsin H	257.1	201.5	195.8	171.9	220.1	226.2	183.9	181.6	371.6	178.3	187.7	176.1	170.2	186	179.5
CSF-1	Macrophage colony-stimulating factor 1	110.9	104.7	109.6	100.9	108.8	108.1	107.2	97.7	104.8	112.5	183.7	97.5	93.1	101.5	100.8
gpIIbIIIa	Integrin alpha-IIb: beta-3 complex	605.8	609.2	621.8	811.3	646.9	602.2	728.2	675.1	1884.4	519.2	613.3	628.3	727.2	540.9	634.7
IL-5	Interleukin-5	110.5	89.4	92.7	83.2	89	99.1	83.6	79.9	82.8	73	79.9	80.6	80.2	78.9	88.9
MMP-10	Stromelysin-2	201.9	223.3	241.8	267.3	214.1	202.8	264.8	235.9	275.4	204	2114.9	231.4	247.6	200.3	223.1
Activated Protein C	Activated Protein C	307.6	275.7	282	194.4	249.2	315.1	239	184.6	167	116	213.2	145.2	176.3	191.6	258
COX-2	Prostaglandin G/H synthase 2	69.6	63.1	72.2	67.3	66.9	67.3	65.2	68.9	67	61.5	66.9	70	65.1	60.8	74.8
STX1a	Syntaxin-1A	284.6	265.2	268.7	248.9	320.8	318.3	245.1	302	340.5	497.2	328.4	235.9	290	286.1	275.1
sTie-2	Angiopoietin-1 receptor, soluble	71.8	72	68.8	82.1	72.5	72.8	74	76	85.7	82	74	90.2	76.9	91.7	76.7
ADAM 9	Disintegrin and metalloproteinase domain-containing protein 9	1979.7	1720.7	1885.7	1914.8	2238.6	2134.1	1757.5	1984.6	2607	2512.2	2200.3	1669.1	2429.5	1898.2	1932.4
ANGL4	Angiopoietin-related protein 4	251	205.1	191.8	181.2	232.2	221.9	176.3	223.7	260.4	297.2	241.9	246	274.9	295.2	313.5
Cadherin-2	Cadherin-2	206.2	173.5	191.9	159	198.7	202.9	161.4	184.9	177.1	171.3	166.8	252.5	216.3	217	186.9
Carbonic anhydrase 9	Carbonic anhydrase 9	5782.1	1418.7	3315	1530.8	2339.9	4464.1	1897.7	923.5	691	855.4	2303.9	1113.7	1214	2488.2	1469.2
Carbonic anhydrase III	Carbonic anhydrase 3	356	416.8	309.8	288.1	388.9	382.3	273.3	234.3	208.2	485.3	363.6	250.9	251.8	263.7	264.9
CK-BB	Creatine kinase B-type	31.9	27.1	27.6	26.4	29.8	29.7	24.5	26.2	33.3	26	24.4	36.6	27.1	39.6	28.8
Cystatin-S	Cystatin-S	45.4	61.8	146.1	49.8	31.2	35.2	50.3	51.2	44.4	43	85.3	40.6	37.3	81.6	39
CYTD	Cystatin-D	148.9	240.4	199.6	200.4	151	167.1	209.9	173.1	137.2	389.8	174.1	183.7	161.7	563.9	175.5
DMP1	Dentin matrix acidic phosphoprotein 1	83.5	77.8	78.3	96.7	84.2	67.2	75.9	81.6	79.6	85.1	86	88.3	86.4	78.8	177
Endocan	Endothelial cell-specific molecule 1	82.4	80.7	82.7	62.6	74	75.4	66.6	78.7	79.2	118.5	95.8	88.7	70.2	111.5	72.6
EphA5	Ephrin type-A receptor 5	448.2	487	264.9	156	252.2	247.6	179.6	138.9	94.6	120.9	185.3	186.6	210.4	280.2	200.5
FGF23	Fibroblast growth factor 23	54.2	75.4	50.8	49.4	52.5	52.9	53	59.9	290.1	97.3	57.9	113.1	49.5	178.1	110.8
FGFR-2	Fibroblast growth factor receptor 2	105.5	99.5	99.9	103.1	90.5	95.6	99.5	98.2	103.7	99.4	93.1	112.6	96.3	107.5	94.8
FGFR-3	Fibroblast growth factor receptor 3	78.3	151.1	97.5	97.9	79	94.4	108.9	99.6	76.7	173.3	105.1	146.4	91.6	265	93.6
FGR	Tyrosine-protein kinase Fgr	49.5	100.7	37.6	28.7	38.2	46.7	35.5	33.9	205.4	534.6	45.2	72.2	31.3	978	749
Ficolin-3	Ficolin-3	978.2	511.9	418.3	659.3	478	946.2	370.7	837.1	2507	6180.3	1418.7	699.3	1309.4	1100.4	782.5
FYN	Tyrosine-protein kinase Fyn	82.2	104.2	74.6	69	80	89.2	72.6	74.7	94.9	220.2	181.7	111.7	70.7	150.7	72.5
IL-11 RA	Interleukin-11 receptor subunit alpha	86.6	95.6	86.4	88.4	91.4	89.5	86.5	102.9	84.8	85.3	93.6	99.9	88.1	87.7	105.8
IL-12 RB2	Interleukin-12 receptor subunit beta-2	1645.1	726.9	864.7	828.2	660.9	1701.5	683.2	1689.3	2663.3	6619.4	3102.2	800.1	1951.4	2060.9	1169.4
KPCT	Protein kinase C theta type	135.2	150.4	128.5	136.1	126.5	133.2	129.9	129	138.3	214.4	127.9	149.5	122.8	270.4	130.8
MAPK2	MAP kinase-activated protein kinase 2	186.2	185.4	166.5	172.2	180.7	192.7	159.3	274.1	278	433.7	316.8	348.9	327	341.1	424.7
MAPK5	MAP kinase-activated protein kinase 5	2444.2	1461.3	1119.9	947.4	1126.3	2007	767.4	1720.3	2424.7	5560	2680.2	991.7	1986.2	2119.1	1446.3
MAPKAPK3	MAP kinase-activated protein kinase 3	101.1	116.5	100.9	104.9	105.6	102.8	112	106.2	92	84.1	93	125.6	108.1	112.2	109
MATK	Megakaryocyte-associated tyrosine-protein kinase	1009.5	681.4	745	384.4	712.6	903.9	501.3	621.4	679.9	1772.2	899.7	348.4	567.5	762.6	571.7
MK08	Mitogen-activated protein kinase 8	191.3	154.6	148.9	152.6	162.5	169.2	142.3	152.1	194.2	153.7	153.8	156.4	167.9	165.2	176.4
PAK6	Serine/threonine-protein kinase PAK 6	63.5	83.4	125.2	67.5	68.6	57.3	131.7	90	87	110.6	107.5	127.9	64.9	214.3	103.4
PDGF-CC	Platelet-derived growth factor C	132.1	120.6	108.7	110.4	119.1	129.9	122.3	118.2	124.3	139.1	179.4	124.8	125.3	131	127.3
pTEN	Phosphatidylinositol 3,4,5-trisphosphate 3-phosphatase and dual-specificity protein phosphatase PTEN	89.3	92.8	98.4	87.3	97	96.2	97.6	93.4	97.5	115	96	107.6	87.7	99.6	95.2
PTK6	Protein-tyrosine kinase 6	1593.9	2040.2	2356.6	2181.3	1935.9	1837.1	2499.5	1738.2	1698.3	1540	2118.4	2356.8	2265.5	1722.8	1932.5
RGMA	Repulsive guidance molecule A	320.3	288.4	284.4	212.4	241	272.7	214.6	186.5	207	234.6	208.4	206.9	187.5	179.9	228.5
TLR2	Toll-like receptor 2	1423.3	1163.7	1328.5	737.3	1458.4	1509.5	934.5	1110.3	1148	2756.6	1591.2	871.7	1136.3	1479.2	1116.9
UFM1	Ubiquitin-fold modifier 1	1502.9	1059.1	1111.8	744.8	1486.8	1605.2	773.3	1230.4	1422.9	2591.3	1563.1	801.7	1219.2	1202.8	1107.9
AIP	AH receptor-interacting protein	183702	226832	226670	174648	176011	231553	213201	203671	179991	232402	244514	222848	201596	218174	197682
Cyclophilin A	Peptidyl-prolyl cis-trans isomerase A	6266.9	3606.8	3843.8	1748.3	5359.9	5889.1	1691.5	3281.2	3702.8	9706.2	5188.4	1857.6	3560.8	3942.1	3581.7
DLRB1	Dynein light chain roadblock-type 1	222.4	200.5	209.3	314.4	261.3	239.2	220.1	361.7	318	257.3	240.7	284.7	272.6	307.9	321.2
ETHE1	Persulfide dioxygenase ETHE1, mitochondrial	11447	2330.4	5436.1	1383.8	3633.6	8365	3256.7	1537.7	2475.8	1416.8	1949.4	1409.6	1690.4	1397.3	2183.2
GAPDH, liver	Glyceraldehyde-3-phosphate dehydrogenase	355	240.8	261.6	168.1	315.4	365.8	189.6	272	398.9	563.8	354.3	236.6	284.4	292.4	266.4
HSP 40	DnaJ homolog subfamily B member 1	197499	188090	236735	107948	181234	231239	211030	109100	92833.5	134910	158728	86095.6	89092.7	108351	156870
MDHC	Malate dehydrogenase, cytoplasmic	1596.5	1267.3	1375.8	1235	1549.8	1532.5	1309.4	1548.4	2622.1	2383.4	1959.9	1219.2	1769.3	1372.4	1238.4
NACA	Nascent polypeptide-associated complex subunit alpha	31271.7	25438.3	29965.9	12858.7	31777.4	31552.6	16150.3	19587.3	22460.4	28889.3	27299.2	15727.2	18823.7	19291	20372.8
Peroxiredoxin-1	Peroxiredoxin-1	1826.7	1271.8	1562.3	790.6	1803.9	1956.5	954.2	1261.6	1853.8	2625	1861	1009.2	1347	1295.1	1222.5
PPAC	Low molecular weight phosphotyrosine protein phosphatase	203.7	181.2	196.9	164.2	221.8	222.5	155.8	163.4	220.8	310.7	219	125.1	172.1	190	193.5
PSA1	Proteasome subunit alpha type-1	616.6	465.5	502.4	295.8	669.3	679	353.1	501	621.2	1217	697.7	330.9	508.8	542	464
PSA6	Proteasome subunit alpha type-6	1136.1	997.1	891.8	603	1224.7	936	577.3	825.5	818.9	1313.9	998.8	489.1	890.7	809.5	849.5
RS7	40S ribosomal protein S7	175	128.9	151.8	79.6	191.8	186.4	90.3	135.1	164.2	326	190.3	88.1	138.8	148.7	119.5
RSK-like protein kinase	Ribosomal protein S6 kinase alpha-5	1496.2	1106.1	1186.8	673.9	1599.8	1595.7	803	1406.3	1715.5	3305.2	2037.5	832	1344.6	1400.4	1190.1
SBDS	Ribosome maturation protein SBDS	1760.4	1267.1	1461.2	734.2	1910.4	1944.3	879.5	1320.3	1629.6	3372	1891.3	862.1	1324.5	1446.5	1216.2
SE6L2	Seizure 6-like protein 2	5284.8	3581.4	4104.9	2823.6	5352.1	6018.2	2780.7	4894.8	3949.4	9429.4	5591.2	2518.2	4295.5	4249	3618.3
SGTA	Small glutamine-rich tetratricopeptide repeat-containing protein alpha	108318	66289.3	77355.9	40039	65802.3	100941	53115.7	75103	90056.4	176021	113566	57894.5	72627.4	87312.1	65271.4
TCTP	Translationally-controlled tumor protein	377.6	335.7	349.2	415.3	387.1	352.6	377.5	377.6	462.1	422.9	368.3	327.5	393.4	348.2	364.6
TMA	Thyroid peroxidase	1919.8	1330.4	1574.2	757.8	1996.3	2080	911.5	1431.2	1659.6	3901.3	2104.9	874.2	1349.1	1459.1	1274.4
UB2L3	Ubiquitin-conjugating enzyme E2 L3	352.3	275.2	319.1	179.7	387.5	390.4	222.1	279.7	311.6	617.7	378.2	189.7	279.2	300.5	274.5
ARI3A	AT-rich interactive domain-containing protein 3A	61.5	72.4	71.9	74.8	69.4	66.7	74.1	68.1	66.6	68.3	66.3	69.4	61.6	61.4	66.5
ASGR1	Asialoglycoprotein receptor 1	718.8	542.9	605.2	316.1	743.5	716.8	376.1	558.6	668.1	1433	796.4	343.7	519.2	575.1	486.3
CaMKK alpha	Calcium/calmodulin-dependent protein kinase kinase 1	127.6	109.7	116.3	81.9	137.3	130.7	86.5	107.8	130.5	226.4	140.3	79.6	101.1	112	101.6
CDC37	Hsp90 co-chaperone Cdc37	72.7	71.8	75.1	70.8	73.4	70.9	71.9	69.3	72	71.8	71.4	67	69	63	75
DLC8	Dynein light chain 1, cytoplasmic	1326.6	829.4	906.9	507.7	1293.2	1400	584.3	994.6	1278.3	2768.3	1480.7	620.8	1003.9	1100.3	873.3
EF-1-beta	Elongation factor 1-beta	42100.4	28167.3	35595.1	20058.9	36863	48783.8	22178.1	36586.2	56545.8	73475.2	50132.4	27096.1	35356	35229.2	30765.4
eIF-5A-1	Eukaryotic translation initiation factor 5A-1	108.7	106.5	112.1	94.6	118.1	123.4	103.3	120.1	117.8	158.4	121.2	102.2	127.2	109.4	114.5
HINT1	Histidine triad nucleotide-binding protein 1	33849.1	20266.6	23445.2	13769.9	25249.4	35944.2	13867.6	20871.2	33527.9	57343	34190.1	18545.2	25565.7	26463	20024.2
IMB1	Importin subunit beta-1	3218.3	2221.1	2625.6	1298.3	3279.1	3310.8	1551.2	2342.8	2875.4	6587.2	3501.1	1478	2262.4	2502.6	2101.4
ING1	Inhibitor of growth protein 1	265.9	204.6	197.9	152.6	276.6	274.3	171.7	207.3	252.2	440.1	283.9	155.4	219	217	202.1
Lamin-B1	Lamin-B1	51552	22500.1	39759.4	15235.7	27853.9	37216.3	25028.7	18074.1	21725.2	43907.1	27316.5	15120.6	18374.6	18677	20987
LDH-H 1	L-lactate dehydrogenase B chain	161.3	149.2	152	116.2	182.1	177.4	123.2	144.4	165.6	247	176.5	154.8	144.9	156.6	143.2
MBD4	Methyl-CpG-binding domain protein 4	230.6	208.3	215.2	178.2	251.6	239.6	185	213.8	231.3	379.1	279.7	174.6	205.9	212.8	196.7
MED-1	Mediator of RNA polymerase II transcription subunit 1	317.1	250.5	276	164.3	346.3	338.5	193.5	260.2	287.2	524	320.2	201.1	253.8	275.6	245.4
Mesothelin	Mesothelin	316.6	258	284.6	164.3	334.5	327.6	197.7	265.5	314.5	594.4	352.2	187.2	260	288.1	253.9
NAGK	N-acetyl-D-glucosamine kinase	60.9	75.5	74.8	86	67.8	73.7	81.1	80.3	63.6	73.2	82.9	83	80.2	69.9	76.2
Phosphoglycerate mutase 1	Phosphoglycerate mutase 1	3750.7	2501.7	2853.6	1371.1	3833.2	3964.8	1613.1	2691.9	3210.1	7542.2	4019.5	1631.3	2523.8	2851.3	2423.4
PLPP	Pyridoxal phosphate phosphatase	116.6	89.2	97.5	87.6	105.2	121	89.6	97.5	105.7	142.5	101.3	81.1	86	88.2	87.4
PSD7	26S proteasome non-ATPase regulatory subunit 7	2342.9	1929.7	2145.5	1460.8	2554.3	2638.2	1700.4	2171.1	2338.9	4076.5	2701.3	1809.4	2148	2269.5	2068.8
SKP1	S-phase kinase-associated protein 1	174.8	151.3	172.9	171.5	182.6	184.4	150.8	158.6	169.7	216.3	172.4	150.9	163.2	148.3	163.2
Sorting nexin 4	Sorting nexin-4	44974.3	29083.4	38243.3	17334.7	33404.1	43277.7	21818.4	25916.2	37167.1	53218.5	39939.1	23769.3	27574.9	28159.5	27700
UBE2N	Ubiquitin-conjugating enzyme E2 N	25.8	34.3	45.3	33.9	32.5	32.7	36.1	34.2	31.2	39.2	32.7	34.2	30.9	32.8	30.6
discoidin domain receptor 1	Epithelial discoidin domain-containing receptor 1	71.9	62.4	65.6	46.7	79.7	76.3	55.4	66	67.9	108.7	70.3	55	58.2	65.1	61.2
FGF-4	Fibroblast growth factor 4	8139	8029.1	4206.2	3101.2	6926.5	6097.5	2873.4	2780	2019.2	2648.6	3407.2	2361	3160.7	3625.4	4304.3
HSP 70	Heat shock 70 kDa protein 1A	36	50.6	49.2	51.9	41	40.2	57.8	54.7	44.1	40.7	43.9	53.5	47.9	41.9	48.4
sRAGE	Advanced glycosylation end product-specific receptor, soluble	154.6	119	123.1	89.8	140.3	146.9	97.7	103.4	88.7	101.6	112.1	90.5	96.8	114.3	112.6
BPI	Bactericidal permeability-increasing protein	216	186	183.8	169.8	202.7	203.9	171.3	184.8	166.8	184	167	169.9	179.5	180	179.3
C6	Complement component C6	57.3	53.3	52.2	55.4	58	57	57.5	53.2	59.1	62.4	54.2	54.7	56.1	54.9	57.9
Eotaxin-2	C-C motif chemokine 24	23.8	21.3	22.4	20.7	21.3	22.4	20.2	21.4	19.9	20.2	20.6	27.5	22.4	21.4	25.6
Factor B	Complement factor B	235.2	194.4	219.8	123.1	279.3	257.3	145.2	188.5	215.3	414.8	268.6	130.2	195.4	216.6	173.3
FGF-6	Fibroblast growth factor 6	156859	220476	231928	239506	177325	219500	222771	225216	186443	207579	216158	264887	216109	214886	211337
Fibronectin	Fibronectin	235.7	195.8	196.8	138.6	263.6	246.4	151.8	203.7	252.7	454.8	266.7	137.4	207	222	204.5
FST	Follistatin	25.4	25.8	26.3	24.9	23.9	24.2	23.3	22.4	20.9	21.8	19.8	21.8	18.5	24.2	23.9
Granzyme B	Granzyme B	120.5	133.1	138.2	115.6	145.9	150.3	135.7	149.3	130.8	184.2	138.7	136.4	132.6	136.6	139.5
HB-EGF	Heparin-binding EGF-like growth factor	74.7	91.7	93.4	90.2	87.2	83	96.1	92	86.1	92.1	84.5	95	91.5	85.1	89.4
IgE	Immunoglobulin E	89.6	75.2	75.1	85.7	85.7	90.4	78.8	71.6	66.3	65.6	70.5	74.8	69.3	70	78.5
IL-17D	Interleukin-17D	46	52.8	56.7	58.9	49	49.7	52.2	48.6	45.9	41.7	46.3	50.5	47.5	39.7	51.8
IL-17E	Interleukin-25	49.6	58.4	59.7	65.5	52.9	58.8	66.6	61	50	49	51.7	61.9	58.2	56.8	62.7
IL-20	Interleukin-20	38.8	47.4	42	46.8	42.1	40.3	46	40.6	45.5	34.9	36	43.2	40.2	38.7	46.1
IL-6 sRa	Interleukin-6 receptor subunit alpha	21.2	21.9	35	24.4	21.6	25.5	24.7	21.5	20.2	20.9	21.7	24.5	18.1	17.9	21.1
IL-7	Interleukin-7	80.9	75.6	76.5	61.2	88.8	86.2	68.7	74.5	72.2	96.6	76.8	75.3	72.3	81.6	75.3
IP-10	C-X-C motif chemokine 10	50.4	48.7	46.9	51.2	48.2	47.2	51.6	43.5	43.3	40.8	38.5	42.2	40.7	36.7	46.3
Lymphotactin	Lymphotactin	67.5	65.1	58.9	60.8	62.3	62.6	67.6	61.7	61	62.3	69.8	65.4	72.7	70.1	61.3
MCP-4	C-C motif chemokine 13	107	103.8	114.3	85.8	122.2	121.8	93.2	105.8	115.7	178	122.3	89	110.7	108.3	106.8
Neurotrophin-3	Neurotrophin-3	60.2	79	76.5	84.1	69.6	68.6	84.3	78.4	67.2	66.8	69.2	84.9	84.1	76.8	72.8
Neurotrophin-5	Neurotrophin-4	35.7	38.1	37.2	32.9	42.5	32.7	34.3	32.7	30.9	31.8	31.2	32.9	33.2	35.2	30.8
PAPP-A	Pappalysin-1	3882.8	956.3	649.7	1423.9	395.2	2624.5	2122.6	2044.6	2849.6	6436.4	4491.8	1092.7	3582.9	1921.3	2011.5
PDGF-BB	Platelet-derived growth factor subunit B	99.3	92.2	88.5	97.2	101.5	100.3	92.1	84	101.6	112.5	85.6	81.6	87.6	88	92.3
Plasmin	Plasmin	32.8	33.1	30.5	41.3	27.5	33.2	26.3	140.4	22.5	22	23.4	26.5	22.8	44.2	64.3
Plasminogen	Plasminogen	6.5	11.9	16.9	10.6	9.7	15.9	8.9	8.9	7.4	11	12.2	10.2	11.2	7.8	10
Prekallikrein	Plasma kallikrein	33.9	51.7	58.7	49.6	51.7	43	68.9	49.6	41.4	43	54.7	51.3	53	47.1	47.8
alpha-1-antichymotrypsin complex	Alpha-1-antichymotrypsin complex	28.8	34.5	33.7	33.7	31	30.3	34.6	29.3	27	30	32.5	37.2	33.6	36.4	31.5
P-Selectin	P-selectin	127.2	134.2	126	128.6	132.2	137.1	134.6	135	134.3	160.4	135.5	138.8	127.2	130.7	143.8
Tenascin	Tenascin	41.4	45.5	45.3	46	42	40	53.2	44.1	35.5	39	40.9	45.7	40.2	40.2	40.5
TGF-b2	Transforming growth factor beta-2	116.4	77.6	80.1	85.3	67.8	100	105.5	73	62.9	58.7	77.2	70.6	74.4	66.7	74.3
Thrombin	Thrombin	140.3	125.1	120.8	122.7	137.7	143	125.8	124.9	119.2	115	124.6	122.2	123.5	130.1	130.5
uPA	Urokinase-type plasminogen activator	38.3	44	36.7	32.7	51.5	36.7	32.7	33.2	33.5	43.4	51.4	31.2	34.7	36.7	35.9
Factor H	Complement factor H	8443.6	12833.3	13244.9	14817.9	11889.6	10784.1	14051.8	13186.9	8985.9	9243.2	11203.9	15992.2	13070.3	12498.3	11488
MMP-2	72 kDa type IV collagenase	100.8	95.2	98.5	90.7	236.2	83.8	112.2	94.5	81	86.4	379.4	98.9	96.6	90.9	85.4
Transferrin	Serotransferrin	75	66.4	65.1	75.9	59	54.3	57.1	58.6	50.8	47.9	50	54.7	55.1	53.1	64.2
Histone H2A.z	Histone H2A.z	33.7	39	42	41.2	35	34.3	41.9	37.1	32.8	36.3	30.4	38.1	35.8	34.2	37.9
Thyroglobulin	Thyroglobulin	15517.5	10280.2	10832.8	12476.2	14815.1	16714.6	8660	13515.4	17367.9	22686.1	19267.5	8917.8	13038.4	13834.9	13203.2
14-3-3	14-3-3 protein family	56.7	64.1	63.6	62.2	57	58.1	67.9	123	51.1	53.9	54.7	66.2	60.7	58.2	79.6
4EBP2	Eukaryotic translation initiation factor 4E-binding protein 2	48634.9	39496.6	43318.9	51387.3	67481.5	55092.4	40885	38497.6	54554.5	46990.8	46070	28077.9	40646	34097	46476.6
6-Phosphogluconate dehydrogenase	6-phosphogluconate dehydrogenase, decarboxylating	38.9	45.9	41.3	39.4	44.2	43.8	37.1	48.2	43.7	55.1	38.8	39.1	39.4	38.5	54.8
Aflatoxin B1 aldehyde reductase	Aflatoxin B1 aldehyde reductase member 2	46078.4	37383.5	41746.7	21876.6	36428.1	45555	28634.8	28952.2	32865.8	54908.6	41751.5	25467.3	30287.4	32740.4	32737.4
AK1A1	Alcohol dehydrogenase [NADP(+)]	89.6	104.6	99.1	97.9	95.8	80	104.6	94.6	95.5	76.9	88.8	86.9	84.3	79	86.1
AN32B	Acidic leucine-rich nuclear phosphoprotein 32 family member B	1032.6	967.5	925.8	1066.9	1081.8	1256.7	923.2	1482.9	1871.3	3389.3	1774.5	1238.6	1650.7	1563.2	1235.7
Cofilin-1	Cofilin-1	3920.3	2676	2969.5	1627.7	3116.9	3838.3	1797.6	2905.9	4616.9	9750.6	4831.8	2132.4	3226.7	3102.8	2445.2
DRG-1	Vacuolar protein sorting-associated protein VTA1 homolog	79.2	64.9	70.1	55.7	77.1	80.6	60.4	59.9	80.8	91.2	72.8	59	64.7	65.4	67.6
Dynactin subunit 2	Dynactin subunit 2	149.7	105.5	104.9	106.5	142.7	158.2	94.8	103.9	110.5	167.2	118.1	104.1	115.4	116.5	130.4
EP15R	Epidermal growth factor receptor substrate 15-like 1	149.4	140.2	139.6	127.3	147.5	149.3	138.3	148.3	136.1	149.5	140.4	153.4	140.6	185.7	147.2
ERAB	3-hydroxyacyl-CoA dehydrogenase type-2	72.4	61	64.1	44.2	58.9	75.3	42.5	68.8	131	265.7	97.1	45.1	97.6	86.8	64.2
FER	Tyrosine-protein kinase Fer	420.7	267.5	283.4	238.3	386.3	416.4	233.3	323.7	389.3	706.7	393.5	256.2	368.5	349.6	301.7
HNRPQ	Heterogeneous nuclear ribonucleoprotein Q	26.2	38	40.4	39	30.8	32.6	42.9	37.2	31.2	33.3	36.7	40.9	34	33	34.1
HSP70 protein 8	Heat shock cognate 71 kDa protein	584.7	420.4	352	343.2	561.6	668.1	272.9	490.2	828.4	2045.4	719.8	290.2	490	601.3	480.5
IF4G2	Eukaryotic translation initiation factor 4 gamma 2	616.2	648.9	720.6	842	728.7	731.6	694.8	785.5	685.5	603.5	667.8	987.3	888.9	762.8	776.5
IGF-I sR	Insulin-like growth factor 1 receptor	19.6	19.8	25	16.8	23.2	21.2	16.5	19.6	20.2	29.8	20.4	18.5	21	20.4	21.1
IL-1 R4	Interleukin-1 receptor-like 1	612.8	582.3	615.5	629.7	656.5	683.8	572.6	686.3	626	856.7	692.9	620.7	622	617	647.1
LCMT1	Leucine carboxyl methyltransferase 1	139	117.4	110.3	96.6	113.1	129.7	93.7	107.6	128	217.1	140.8	88.1	112.4	121	114
LIN7B	Protein lin-7 homolog B	131525	119959	97573.5	169206	122216	172026	108628	163640	154109	233366	203787	142274	152742	156534	144100
M2-PK	Pyruvate kinase PKM	32.7	36.4	39.4	37.4	35.8	32.9	36.3	33.9	32.4	32.8	42.6	33.9	31.9	33.3	36
MDM2	E3 ubiquitin-protein ligase Mdm2	13.8	15.7	24.7	16	13.8	15.1	16.8	16.3	14.5	13.4	11	18.8	15.4	15.4	16.7
NCAM-L1	Neural cell adhesion molecule L1	30.8	31.1	37.3	37	33.1	35	36.4	30.5	34.2	38.1	31.8	30	36.5	31.4	31.6
NDP kinase B	Nucleoside diphosphate kinase B	1126.8	691.9	866.2	515.6	1020.2	1182.6	541.5	738.1	1194.6	1960.8	1041.1	644.2	845.4	817.2	763.9
NSF1C	NSFL1 cofactor p47	1280.2	1107.9	1281.6	976.9	1143.5	1177.9	970.7	966	889.8	1298.2	1069.7	617.7	899.1	821.8	803.9
Nucleoside diphosphate kinase A	Nucleoside diphosphate kinase A	44.5	39.9	38.9	39.2	46.8	48.2	37.1	34.3	37.4	54.5	38.4	28.8	33	33.9	38.3
NUDC3	NudC domain-containing protein 3	6139.6	3656.5	3870	3218	5034.4	5617.7	3276.6	6722.5	10892.4	17972.9	9405.2	3731.5	6702.3	6294.1	4453.4
PA2G4	Proliferation-associated protein 2G4	33.8	30.7	32.4	28.6	34.3	33.1	28.1	30.7	33.5	45.8	31.3	27.5	30.7	74.9	30.1
paraoxonase 1	Serum paraoxonase/arylesterase 1	211.6	197.8	204	167.1	224.7	234.6	173.9	199.4	188.4	271.2	215.7	175.9	196	201.1	192.2
PESC	Pescadillo homolog	866	617.1	688.3	823.5	910.4	884.5	449.9	662.2	529.1	673.3	574.7	513.6	512.3	506.1	688.8
PFD5	Prefoldin subunit 5	47.6	50.3	53.2	51.8	52.7	48.9	44.8	48.4	49.2	64.7	50.5	39.1	41.4	43.7	48
PHI	Glucose-6-phosphate isomerase	97	123.1	81.8	74	59.1	111.8	82.6	67.1	49.3	53.9	74.6	79	61.4	95.1	82.1
prostatic binding protein	Phosphatidylethanolamine-binding protein 1	55.2	53	50	54.5	58.9	58.4	47.5	45.8	49.9	45.7	41.9	51.2	53.5	45.3	56.9
Protein disulfide-isomerase	Protein disulfide-isomerase	76.7	65.6	57.9	64.1	69.2	62.8	59.3	44	46.6	36.8	42.9	43.2	45.9	44	66.7
PSA2	Proteasome subunit alpha type-2	15795	10791.6	11667.4	7587.8	13113.6	18329.2	8507.4	7781.3	19203.9	11354.4	13365.2	14321.7	14491.2	14536.9	12332.4
RAN	GTP-binding nuclear protein Ran	389.3	219.3	230.6	174.9	324.7	326.4	178.4	131	168.2	105.8	154.7	130.3	200.9	222.1	247.9
RBM39	RNA-binding protein 39	407.3	268.6	317.7	169.2	337.5	356.5	220	221.4	224.4	287.8	298.9	187.9	232	216.8	240.5
SNAA	Alpha-soluble NSF attachment protein	184.1	216.7	237.7	275.6	203.5	225.7	225	255.2	212.2	255.3	209.9	281.6	268.9	228.6	221
Sphingosine kinase 1	Sphingosine kinase 1	382.1	436.9	436.5	598.2	374.5	386.6	608.6	1021.5	673.8	616.5	754	729	1066	762.2	613.2
Spondin-1	Spondin-1	59.7	57	53.5	70	61.6	56.5	58	50.3	61.6	57	47.8	51.9	57.9	48.9	52.7
Thymidine kinase	Thymidine kinase, cytosolic	31.6	37.7	38.3	38.6	35.2	33.6	39.4	32.6	33	27.9	26.7	32.1	32.9	27.6	32.8
transcription factor MLR1, isoform CRA_b	Ligand-dependent nuclear receptor corepressor-like protein	129438	94108.6	125269	44250.8	79041.1	132565	91354.6	55184.5	60486.7	100309	91319.6	43715	51616.4	63374.8	70461.4
Transketolase	Transketolase	43006.7	23820.4	34139.3	10413.8	22888	38686.2	22008	14614.5	16113.5	25386.5	24271.1	11737.9	14475.8	17630.5	18738
Triosephosphate isomerase	Triosephosphate isomerase	2907.7	1569.1	1819.8	2539.2	2611.7	3079	1519.6	1338.9	1666.8	2432.3	1749.3	1346.5	1374.4	1352.9	1702.8
XTP3A	dCTP pyrophosphatase 1	169.7	124.8	120.4	128.6	146.7	168	114.6	161.8	258.7	439.8	189.8	114.7	146.5	148.4	149
PTP-1C	Tyrosine-protein phosphatase non-receptor type 6	63.6	71.9	82.5	67.8	71.7	70.3	67.1	63.5	52.2	78.5	71.4	47.9	55	50.6	55.1
AMNLS	Protein amnionless	168.5	202.7	680.3	152.4	70.5	89.2	176.4	107.2	93.7	98.4	304.5	101.7	112.7	639.7	104.5
CYTT	Cystatin-SA	271.4	732.2	840.2	785.9	687.5	334	866.5	703.5	596.3	517.1	578	774.1	846.6	634.7	679.8
BOC	Brother of CDO	19.9	21.5	21.5	26.9	19.5	18.8	21.6	15.4	20.7	19.2	14.3	19.3	19.9	16.1	20.4
PSA	Prostate-specific antigen	24.5	28.4	28.4	27.6	25.4	29.3	30.8	25.3	23.6	24.5	21.1	27.8	25.1	24	27.1
CLC1B	C-type lectin domain family 1 member B	83.7	143.3	132.2	138.3	84.4	75.7	145.5	116.4	79.7	99	133.7	88.4	86.5	79	80.8
SAA	Serum amyloid A-1 protein	43.1	41.1	36.5	41.6	34.5	33.7	38.6	43.4	35.2	45.6	36.1	50.9	36.1	62.7	40.5
CRP	C-reactive protein	514.8	540.3	531.3	602.9	543	577.9	538.6	750.4	715.6	829.7	709.8	939.4	777	718.4	676.2
sICAM-1	Intercellular adhesion molecule 1	2293	1594.5	2087.1	1363.5	2048.3	2288	1657.7	1530.9	2213.8	1678.3	10443.6	1583.6	1808	1625.7	1858.8
DAPK2	Death-associated protein kinase 2	486.2	427.5	423.3	426	503.4	502.2	418.6	430.1	489.3	408.2	445.7	394.7	464	389.9	434.8
DYRK3	Dual specificity tyrosine-phosphorylation-regulated kinase 3	26.6	30.5	33.9	32.1	24.6	28.6	31.9	32.6	33.3	31.8	32.6	95.9	30.1	25.6	28.7
b-NGF	beta-nerve growth factor	685.8	527.1	598.4	323.5	755.5	793.3	390.6	534.8	569.2	1218.9	737.7	395.2	518	616.6	502.5
Activin AB	Inhibin beta A chain:Inhibin beta B chain heterodimer	1377.6	969.9	1117.4	587.8	1512.5	1548.2	697.3	1023.6	1123.4	2397.4	1409.4	716.2	1008.9	1152.2	982.9
DHH	Desert hedgehog protein N-product	45.8	53.3	52.3	55.3	47.5	45.6	58.9	50.9	43.7	40.4	48.2	61.4	50.1	47.1	51.6
FGF-12	Fibroblast growth factor 12	2406.9	1694.8	1945.2	945.6	2625.2	2624.9	1159.8	1805.1	2168.7	4640.3	2639.2	1119.7	1794.8	1971.1	1634.7
FGF-16	Fibroblast growth factor 16	232.8	192.2	207.9	122.3	274.9	265.7	142.6	200.4	255.5	490.6	294.2	138.3	214.5	233.4	185.9
FGF-8A	Fibroblast growth factor 8 isoform A	434.8	368	412.4	251.1	488	499.6	284.6	362.4	366.7	722.3	471.5	290.6	353.2	391.4	345.7
IFN-lambda 1	Interferon lambda-1	29.5	29.1	30.3	28.3	23.2	23.2	30.3	27.7	23.4	23	25.1	26.8	23.9	30.2	25.1
IFN-lambda 2	Interferon lambda-2	48.2	44	50.2	38.5	49.6	51	37.5	42.6	45.1	63.7	44.4	38.1	39.2	46.4	40.8
MSP	Hepatocyte growth factor-like protein	108.8	268	114	154	98.7	121.8	161.6	222.3	91.5	128.1	129.4	186.1	102.3	371.8	118.9
SLPI	Antileukoproteinase	113212	98018.5	109245	60133.5	96982.5	120839	78339.9	59947.2	54937.6	46286.6	84110.9	51075.2	63061.2	80921.7	97623.4
SP-D	Pulmonary surfactant-associated protein D	131.7	140.7	144.1	161.3	136.8	139	154.7	146.3	146.6	156.3	144.5	153.9	148	143.7	139.7
ADAM12	Disintegrin and metalloproteinase domain-containing protein 12	54.3	53.8	54.2	64.8	56	57.1	58.9	52.5	58	45.2	46	55.8	55.9	72.1	55.7
BCL2-like 1 protein	Bcl-2-like protein 1	46	51.3	52.9	48.6	44	44.1	53.6	49.4	39.4	44.7	48.7	47.1	44.7	41.2	43.6
CHST2	Carbohydrate sulfotransferase 2	47.6	52.5	52.2	53.2	44.5	47.6	54.1	49	47.2	41.4	45.4	54.3	54.5	49.1	49.6
CHST6	Carbohydrate sulfotransferase 6	4423.7	5666.4	6538.4	7698.8	5165.1	4583.4	8031.5	6277.2	6853.6	4594.6	5970.8	6493.3	6082.8	5461.5	4840.4
Collectin Kidney 1	Collectin-11	32.6	40.2	45.9	35.9	39.3	38.7	37.5	42.5	38.2	52.9	35.5	32.7	35	34.3	35.8
ENPP7	Ectonucleotide pyrophosphatase/phosphodiesterase family member 7	255	214	198.5	213	255.4	247.8	207.6	215.8	257.6	341.1	258.7	198.8	231.7	239.5	216.5
ENTP3	Ectonucleoside triphosphate diphosphohydrolase 3	157.4	113.6	117.5	94	147.5	146.8	92.5	96.8	96.5	103.7	106.8	86	94.8	92.3	111.6
ENTP5	Ectonucleoside triphosphate diphosphohydrolase 5	63.2	64	62.6	66.6	64.2	64.7	63.8	57	65.7	73.2	58.3	70.1	54.5	53.6	62.2
FCRL3	Fc receptor-like protein 3	54.5	53.5	48.7	44.6	52.4	50.3	49	45.9	41.4	49	49.4	43.2	44.7	50.9	43.3
GREM1	Gremlin-1	29528.1	19344.8	20072.8	10957.4	27131.7	29215.8	13922.5	12526.3	11637.3	12664.8	17373.4	11086.3	13236.4	14991.6	21370.1
hnRNP A/B	Heterogeneous nuclear ribonucleoprotein A/B	17.3	23.2	25	25.2	20.6	22.7	26.4	20.6	21.1	18.1	18.5	24	20.2	18.6	22.4
LRRT1	Leucine-rich repeat transmembrane neuronal protein 1	32.4	40.8	42.7	41.6	35.9	37.9	43.3	39.4	33.3	28.9	34.5	43.4	37.6	36	36.5
LRRT3	Leucine-rich repeat transmembrane neuronal protein 3	18.9	25.6	27.9	24.7	20.2	18.9	27.9	19.5	21.5	20.7	17.3	22.7	21.7	18.3	21.1
MFGM	Lactadherin	78.5	66.9	70	81.6	73.4	71.2	76.7	75.1	84.1	76.9	68.7	71.9	74	66.4	80
PCSK7	Proprotein convertase subtilisin/kexin type 7	213.4	152	141.5	107.3	135.3	164.8	118.2	166.3	262.3	721.2	223.9	141.3	214.5	201.5	146.4
PDPK1	3-phosphoinositide-dependent protein kinase 1	113.8	104.9	93.2	121.7	102.2	100.2	114.9	102.8	118.8	93.9	100.7	108.1	112.8	97.8	107
RASA1	Ras GTPase-activating protein 1	26.1	33.8	44.8	35.9	34.9	32.5	34.4	31	31.2	38.9	32.7	35.8	29.6	30.6	31.9
Sialoadhesin	Sialoadhesin	45503.3	42956.9	42980.5	56761.9	45737.1	48676.7	45474.6	46979.2	44862.5	38727.8	46553.7	58656.7	49995.4	52479.7	47009.6
SPARCL1	SPARC-like protein 1	94.1	117.3	118.1	126.8	117.2	114.5	134.1	121.3	102.5	105.8	107.9	131.4	108.7	104.2	122.1
SPHK2	Sphingosine kinase 2	4799.4	7226.7	7664.4	7685.9	5601.6	5531.7	8883.2	11498.3	10665.4	8985.9	11718.4	11965	11944.7	11042.2	8787.3
ST4S6	Carbohydrate sulfotransferase 15	145.6	510.8	1255.2	456.9	60	413.2	462	83.3	206.7	102.1	186.9	209.6	267.6	127.5	572
TGM3	Protein-glutamine gamma-glutamyltransferase E	128.7	125.2	111.3	133.6	118.3	126.5	124.9	117.1	143.3	143.5	130.5	119.7	134.5	116.8	123.3
Tropomyosin 2	Tropomyosin beta chain	91355	69306.4	85315.6	52231.1	72864	105398	59254.7	60946.9	84830.1	90210.8	80899.7	67057.9	70573.8	67137.3	71725.5
Ubiquitin	Ubiquitin	491.5	414.1	364	542.9	475.8	452.1	489.4	435.6	566.1	386	443.5	405.5	504.2	391.7	474.2
ZAP70	Tyrosine-protein kinase ZAP-70	35.5	41.8	42.2	48.5	38.8	38.6	45	43.3	40.6	39.9	37	40.8	41.1	36.5	43.1
C1-Esterase Inhibitor	Plasma protease C1 inhibitor	13.2	20.1	34	24.2	17.8	16.7	20.8	17.9	16	13.5	15.3	23.2	17	16.3	17.7
C3b	Complement C3b	14.1	13.7	16.1	13	16.3	15.4	12	12.8	16.9	21.5	20.8	15	14.1	15.7	16.7
C4	Complement C4	39.4	38.4	37.8	34.8	41.5	41.3	40.5	39.3	37.4	53.1	39.4	37.9	40.1	35.6	40.5
C5b, 6 Complex	Complement C5b-C6 complex	1157.5	824.2	946.6	497.8	1221.8	1256.9	600.7	865.2	1024	2047.7	1207.7	608.2	876.7	962.7	819
FGF7	Fibroblast growth factor 7	713.5	562.6	661.6	342.5	847.4	783.5	409.5	4367.3	752.2	1636.1	894.2	385.3	613.3	654	1551.1
IL-3 Ra	Interleukin-3 receptor subunit alpha	117.4	126.8	128.6	141.6	124	126.5	147.2	131.1	122.4	104.7	114.7	133.8	129.9	121	136.1
IL-5 Ra	Interleukin-5 receptor subunit alpha	237.5	222.4	233.2	186.9	276.2	275.2	203.7	236.1	226.5	353.1	271	214.4	235.3	246.7	215.5
IL-11	Interleukin-11	27.6	33.6	36.3	38.5	28.9	30.9	30.5	28.9	33.1	28.4	26.7	33.6	29.7	26.7	32.7
IL-23	Interleukin-23	316.6	237.4	253.3	163.6	312.2	322.2	196.6	242.4	282	565.8	308.8	161.8	242.8	253.8	226.9
Kininogen, HMW	Kininogen-1	25.6	33.4	33.9	35.9	28.5	27.5	316.6	33.8	27	23	25	66.9	27.8	52	31
MMP-12	Macrophage metalloelastase	302.9	238	259.4	150	324	314	183.3	247.1	303.1	573.4	353.8	168	246.2	263.9	223.7
NCAM-120	Neural cell adhesion molecule 1, 120 kDa isoform	1693	794.5	803.7	644	998	1456.6	985	899.2	1129.7	2255.8	1481	669.1	1037.9	1033.9	881.8
PDGF-AA	Platelet-derived growth factor subunit A	1603	1750.1	1545.7	1883	1537	1756.9	1724.9	986.3	1230.3	1183.5	1044.7	860.1	922.1	855.1	1093.1
SCGF-alpha	Stem cell growth factor-alpha	65.2	63.6	62.3	60.5	63.1	58.9	62.3	55.9	58.7	69.7	59	54.4	56.5	55.2	55.1
ATS15	A disintegrin and metalloproteinase with thrombospondin motifs 15	27	29	30.8	33	26.3	27.4	33.3	24.9	24.3	20.3	23.5	27	23.2	25.6	30.4
BSSP4	Brain-specific serine protease 4	23.3	27.9	31.5	28.3	22.8	23.1	30.2	26.6	21.7	19	22.2	26	24.9	24.5	25.5
BST1	ADP-ribosyl cyclase/cyclic ADP-ribose hydrolase 2	64.6	71	55.3	57.4	56.1	55	58.3	54.2	42.3	44.2	51.2	46.1	50.8	50.4	63.9
CBX5	Chromobox protein homolog 5	97.8	77.4	78	58.8	100.7	88	66.1	81.5	96.9	160.9	106.3	60.9	76.5	78	74.7
CDON	Cell adhesion molecule-related/down-regulated by oncogenes	84.2	71.1	69	78	78.3	77	75.6	83.7	95.2	92.9	75	69.9	78.3	79.4	76.4
Clusterin	Clusterin	54.2	49.2	50.8	44.3	55	48.1	47.6	48.8	43.6	50.9	48.6	45.3	43.2	48.4	48.9
CONA1	Collagen alpha-1(XXIII) chain	31.5	39.4	38.7	40.7	35.3	37.3	39.3	44.1	37.1	38.3	34.1	44.3	40.5	37.6	41.1
CTAP-III	Connective tissue-activating peptide III	156.5	128.4	150.4	121.6	168.6	161.1	115.2	117.4	142.7	172.6	126.5	101.5	122.6	119.1	137.8
DnaJ homolog	Mitochondrial import inner membrane translocase subunit TIM14	43.8	58.1	63.4	57.9	52.3	52.2	62.1	65.4	52.3	56.2	54.2	65	56	55.3	60.6
EMR2	Adhesion G protein-coupled receptor E2	451	413.7	395.8	326.8	502.3	482.5	366	436.6	484.8	773.5	516.2	299.7	413.7	438.9	402.9
FLRT1	Leucine-rich repeat transmembrane protein FLRT1	48.4	43.6	46.1	42.2	41.9	44.7	45.2	40.3	38.1	41.6	40.4	41.6	40.8	41.3	37.8
Fucosyltransferase 3	Galactoside 3(4)-L-fucosyltransferase	28.4	34.7	37.4	33.3	34.3	32.6	34	30	32.5	35.6	30.7	32.8	31.9	28.3	29.9
FUT5	Alpha-(1,3)-fucosyltransferase 5	174.6	142.1	149.5	144	187.4	182.3	138.1	145.3	190.1	240.8	166.8	136.7	162.8	152.8	155.6
GP114	Adhesion G-protein coupled receptor G5	32.7	58.4	47.5	44.9	31.9	33.3	75.3	39.3	28.3	30.8	41.8	40.6	33	36.8	35.7
H6ST1	Heparan-sulfate 6-O-sulfotransferase 1	145.1	148.4	150.6	161.6	150.8	156.2	158.4	151.1	157.7	153.7	145.4	155	161	144.6	152.8
HDGR2	Hepatoma-derived growth factor-related protein 2	103.9	77.3	66.1	80.1	66.8	82.1	95.1	66.6	72.6	74.8	65.3	64.3	68.3	71	72.1
IL-34	Interleukin-34	55.8	56.1	53.6	50.7	56.9	55.5	52.2	47.8	52.5	72.5	56.2	47.2	52.8	49	47.8
KIRR3	Kin of IRRE-like protein 3	146.3	121.2	117.5	90.5	153.4	143.7	103.4	125.6	149.8	232.8	162.2	94.2	130.5	128.6	123.7
KYNU	Kynureninase	19.2	18	19.9	22.9	17.2	16.5	22.4	17.6	18	13.3	15.1	18.3	14.4	13.7	16.4
Livin B	Baculoviral IAP repeat-containing protein 7 Isoform beta	8684.7	2357.7	1741.5	3403.3	1230.4	5674.4	5513	4984.8	6765.4	13588.1	9641.8	3228.2	6473.3	4452.6	4931.3
NXPH1	Neurexophilin-1	159.9	128.4	144.9	103	146.4	131.7	114.5	110.2	137.6	199.4	150.1	89.5	147.5	135.1	120.3
PLCG1	1-phosphatidylinositol 4,5-bisphosphate phosphodiesterase gamma-1	50.8	55.6	56.4	57.7	54.2	54.4	56.1	52.1	52.3	47	49.3	53.7	52.1	45.7	54.7
PLXC1	Plexin-C1	105.3	81.6	85.5	64	102.6	101.7	69.7	73	69.1	89.7	78.3	64.3	73.9	75.7	92.2
RSPO2	R-spondin-2	657.1	552.9	556.2	587.5	612.2	650.1	537.5	566.5	561.2	787.5	545.5	546.4	678.9	547.2	527.3
SH21A	SH2 domain-containing protein 1A	186.8	202	226.9	249.5	205.1	216.4	228.7	143.2	150.6	125.9	263.8	179.6	172	179.9	161.9
SLIK5	SLIT and NTRK-like protein 5	42.3	42.9	50.3	43.9	43.7	46	42	44.3	44.4	58.1	49.6	42.1	43.2	41.4	39.9
SORC2	VPS10 domain-containing receptor SorCS2	69.3	89.6	62.4	63.9	51.3	58.9	71.3	80.5	55.2	181.9	68.7	110.3	52.1	376.4	126.3
PH	Pancreatic hormone	273.8	237.3	223.3	225	270.1	240.9	256.5	241	3217.6	271.4	254.5	225.3	271.7	327.3	296.4
PACAP-27	Pituitary adenylate cyclase-activating polypeptide 27	130	107	109.7	120.5	105	101.4	137.3	111.3	197.1	93.9	115.1	109	104.7	105.3	120.2
PACAP-38	Pituitary adenylate cyclase-activating polypeptide 38	69.5	56.4	68.4	64.7	58.4	65	62.4	66.1	247.8	80.9	61.3	67.1	57	91.8	86.2
IL-6	Interleukin-6	63.2	63.3	71	66.3	55.6	58.5	75.2	58.7	61.3	51.6	51.5	85.9	53.2	68.8	218.3
3HIDH	3-hydroxyisobutyrate dehydrogenase, mitochondrial	5944.3	1987	4996.8	1152.8	3082.2	3306.8	3378.9	771.9	539.5	438.9	1369.4	654.3	453.9	716.9	1622.9
FABP	Fatty acid-binding protein, heart	149.5	181.6	177.9	179.5	172.1	166.4	182.6	164.2	151.8	137.3	146.2	170.4	161.9	149.8	166.6
GM-CSF	Granulocyte-macrophage colony-stimulating factor	153.6	214	165.8	168.7	146.2	164.2	176.8	172	127.2	177.2	175.1	172.6	143	206.5	153
TNF-b	Lymphotoxin-alpha	27619.4	13413.9	12717	14372.3	12718.4	26187.4	9697.9	25741.6	44845.5	67711.7	37934	19067.1	29408.3	25196.5	17577.5
41	Protein 4.1	285.2	244.3	244	283.1	269.1	268.2	267.8	252.9	290	238.2	272.5	228.8	270.7	233.8	257.6
17-beta-HSD 1	Estradiol 17-beta-dehydrogenase 1	1204.2	1023.2	981.8	915.1	1208	1155	990.6	955.8	1006.6	918	999.4	769.1	932.4	874.3	975.1
Apo D	Apolipoprotein D	150.4	121.7	110.4	112.3	113.2	118	128.6	119.6	428.6	125.8	160.1	110.8	127.7	124.1	122.8
IL-3	Interleukin-3	572.3	574.1	566.6	619.6	622.5	591.6	611.7	607.4	811.1	557	591.7	558.7	636.6	556.9	570.8
PPIB	Peptidyl-prolyl cis-trans isomerase B	1131.1	841.9	837.1	622.5	1125.1	1094.5	695.1	715.7	895.5	778	928.4	547.3	675.7	699.3	793.9
Protein disulfide isomerase A3	Protein disulfide-isomerase A3	30.1	56.8	40.2	38.2	29.4	30.7	33.3	54.7	32.1	39.1	39.1	47	42.3	66	38.1
TFF3	Trefoil factor 3	139	138.4	117.7	153.5	139.1	135.5	148.4	144.2	154.5	132.5	141	137	148.8	128.1	145.2
Afamin	Afamin	131.5	187.1	185.6	187	152.7	152.5	217.6	176.9	148.8	160.8	172.6	293.2	165	159.3	156
Olfactomedin-4	Olfactomedin-4	3561.3	3640	3499	4821.5	4263	3335.2	4144.2	4158.4	5915.1	3219.4	3604.2	4021.4	4770.6	3510.5	3721.6
ASM3A	Acid sphingomyelinase-like phosphodiesterase 3a	133.2	172.9	144.6	147.1	142.9	152.8	155.8	157.7	131.1	152.8	152.4	174.2	149.4	163.3	150.9
FAM107B	Protein FAM107B	104272	129020	126431	148541	93347.9	132760	143272	125491	100191	128175	139369	146181	127071	129172	113618
Gelsolin	Gelsolin	204.8	175.8	181.3	163.1	213.2	204.6	168.9	180.1	225.4	288.2	208.7	157.9	190.5	183.4	173.1
CBG	Corticosteroid-binding globulin	2454.9	2384.1	2384.7	2944	2725.9	2599.5	2648.9	2660.9	3533.8	2309.4	2631.9	2393	3016.1	2307.5	2584.9
Cytidylate kinase	UMP-CMP kinase	96.4	112.1	113.1	94.5	90.3	91.8	114.5	105.4	167.2	100.9	123.8	116	114.6	107	107.5
C34 gp41 HIV Fragment	gp41 C34 peptide, HIV	40.3	50.8	52.9	43.3	38.2	37.1	36.1	33.4	42.4	50	37	34.9	36.9	106.5	36.8
PERL	Lactoperoxidase	69.3	83.3	73.9	78	65.7	66.2	78.5	76.9	74.7	76.9	74.6	94.9	65	125.5	75.3
CO8A1	Collagen alpha-1(VIII) chain	38.4	35.3	28.8	34.1	34.4	33.2	27.9	40.4	33.7	46	34.1	35.1	31.4	58.3	50.6
ITI heavy chain H4	Inter-alpha-trypsin inhibitor heavy chain H4	475.5	574.4	576.3	583.6	579.5	574.4	599.1	634.9	623.7	876.7	661.9	601	594.3	596.8	570.8
TXD12	Thioredoxin domain-containing protein 12	18795.5	15048.5	10385.9	13135	14979.9	13789.3	6416.9	7369.5	5146.5	6475	11353	8387.5	9001	10463.8	13215.4
STRATIFIN	14-3-3 protein sigma	314	270.2	265.8	288.4	302.8	291.4	280	276.4	464.4	274.9	451.9	236.1	296.7	253.2	327.5
sL-Selectin	L-Selectin	179.3	194.7	154.9	203.3	162.8	154.8	189.9	179.9	762.9	252.9	165.2	192.6	190	304.9	262.8
TRAIL R1	Tumor necrosis factor receptor superfamily member 10A	69.6	92.4	79.4	89	78.1	79.5	87.6	80.1	82.6	89.5	72.2	140.8	81.7	104.2	86.4
Epithelial cell kinase	Ephrin type-A receptor 2	157.2	145.2	166.6	183.2	162.3	171.2	170	144.1	179.9	220.6	144.1	251.6	148.4	134.2	252.2
G-CSF	Granulocyte colony-stimulating factor	245.2	201.2	239.2	185	181.6	204.2	217.3	179.8	172.5	173.6	139.6	208.8	165.1	199	177.9
Glypican 3	Glypican-3	3077.3	3609.2	3595.2	4757.3	4000.8	3715.3	3981.4	3521.9	3540.8	2757.9	3547.5	4257.5	3919.9	2953.4	3655.5
IL-1a	Interleukin-1 alpha	188.2	182.2	239.8	227.1	232.9	213.4	216.5	128.5	147.1	116.7	215.5	190.2	188.2	176.9	171.1
BMPR1A	Bone morphogenetic protein receptor type-1A	113.5	95	107.5	126.2	104.5	103.9	106.5	117.9	108.5	84.4	97.2	112.6	122.3	98.7	114.9
BMP RII	Bone morphogenetic protein receptor type-2	31.2	33.9	33.6	36.1	32.2	30.2	33.5	38.4	29.1	120.7	29.1	36.8	31.7	29.9	36.1
TrkB	BDNF/NT-3 growth factors receptor	152.2	102.4	100.9	85.1	111.8	145.2	79.5	80.8	65.3	54.7	85.2	100.5	84.2	78.5	93.9
VEGF121	Vascular endothelial growth factor A, isoform 121	26.1	25.6	28.7	46.1	40.8	23.9	32.4	43.4	66.7	35.3	47.5	43.7	52.7	43.2	42.9
Angiogenin	Angiogenin	52.2	85.4	57.7	53.6	51.7	52.1	56.7	53.3	51.2	57.1	58.1	74.8	49	67.5	68.3
C3d	Complement C3d fragment	165588	203156	215506	248278	165765	214943	227999	192841	176337	170685	192764	223578	170766	176612	192150
Coagulation Factor IX	Coagulation factor IX	206.5	268.7	250.7	237.6	217.5	216.4	254.7	227.7	249.1	266	231.5	253.7	231.5	277.7	229.6
Coagulation Factor X	Coagulation Factor X	150.5	182.1	179.9	164.9	143.3	177.5	183	188.3	143.9	182.3	162.1	180.1	148.8	241.9	163.6
GDF2	Growth/differentiation factor 2	32.8	41.4	34	33	32.4	39.5	34.2	31.4	36.8	25.2	31.1	51.4	32	36	35.6
Insulin	Insulin	392	462.3	490	514.5	295.6	390.4	555.9	554.7	465.2	300.3	409.5	628.6	548.6	537.9	409.9
MCP-3	C-C motif chemokine 7	17046	16303.6	15745.2	17319.6	13886.4	15441.9	17415	15451.7	10529	9413	13422.2	13729.7	10838.4	13330.7	13563
WNT7A	Protein Wnt-7a	312.5	761.6	1021	768.7	643.5	576.3	883.1	253.1	327.7	334.6	427.3	606.3	503.6	450.7	388
ACTH	Corticotropin	93.1	103.8	86.8	99.8	73	111.1	94.2	93.4	80.6	87.9	96.8	150.3	80	101.3	107.3
Glucagon	Glucagon	37.1	44.2	45.3	45.3	40.6	44.1	48.8	49.5	41	49.1	39.9	51.9	47	56	48.1
C3a	C3a anaphylatoxin	2325.8	2416.5	2335.7	1682.8	3157.6	2623.4	1465	2302.6	1940.5	3688	2716	1572.7	2369.6	2642.9	2105.5
Calcineurin	Calcineurin	60	73	71.5	63.9	65.1	65.8	70.8	66.4	57.3	64.7	64.1	80	61.6	68.7	69
Caspase-2	Caspase-2	1198	1028.3	968.2	1046.2	1110.4	1284.5	1012.1	1138.8	1407.5	2064.6	1410.2	1102.2	1177.8	1225.8	1123.7
Coactosin-like protein	Coactosin-like protein	18230.2	15845.9	15134.1	18152.9	12715.1	16826.9	18245.6	14942	17269.9	12896.2	13676.7	15218.9	14819.4	13150.5	15743.6
Coagulation Factor V	Coagulation Factor V	41772.9	57923.1	56988.9	66755.2	58664.7	59928.7	54645.2	61534.8	64889.3	54359.2	51601	67450.7	61106.4	58973.2	68391
D-dimer	D-dimer	34.9	51.2	55	53.3	41.9	40.6	53.1	42.7	39.8	36	45.8	51.9	43.9	62.4	44
Endoglin	Endoglin	45.6	63.6	58.7	59.4	50.3	54.1	61.6	61.7	49	52.7	53.3	80.8	57.1	79.1	62.1
Galectin-8	Galectin-8	147.4	184.3	213.5	170.6	172.5	179.6	184.7	187.6	205.5	178	191.1	217.1	240.4	206	193.4
GIB	Phospholipase A2	453.9	330.7	251.9	195.4	252.3	334.4	209.1	208.9	290.3	349.4	272.8	204.4	225.5	243.8	250.4
Glutathione S-transferase Pi	Glutathione S-transferase P	3361.2	3473.7	3726.3	3630.1	3359.4	3844.1	3443.3	5081.9	3692.8	6466	5131.1	6194.6	5507.9	4972.3	4058.4
GOT1	Aspartate aminotransferase, cytoplasmic	21.1	33.4	24.7	23.7	27.8	21.8	24.6	24.5	24	43.1	20.9	35.4	23	95.2	36.5
HCC-4	C-C motif chemokine 16	93.3	109.3	109.9	105.8	112.1	105.9	118	116.8	93.2	100.8	100.9	120.4	114.6	128.5	122.8
HCG	Human Chorionic Gonadotropin	58114.8	87296	83823.8	182.4	66404.1	69946.7	99920	87949.6	65435.1	69015.1	80475.8	103742	72989.3	82239.3	74927.8
Hemoglobin	Hemoglobin	36.4	62.8	53.9	50	41.8	50.4	47.6	46.2	101.2	100.6	45.1	49.2	52.4	128.9	48.3
IgD	Immunoglobulin D	777	932.7	988.3	991.3	826.6	906.6	868.2	900	681.4	994.1	970.2	1037.4	1097	842.4	850.1
Integrin aVb5	Integrin alpha-V: beta-5 complex	25.9	31.9	33.2	33.6	29	27.4	37.6	30.8	28.7	27.5	26	53	30.9	36.2	31.1
LIF sR	Leukemia inhibitory factor receptor	1117.3	2692	2372.4	1870.8	1349.7	1500.8	2285.8	3932.4	3131.9	2601.6	3320.2	4306	3772.7	10182.1	2969
Lysozyme	Lysozyme C	35.5	44.8	40.9	41.3	30.8	33.8	45.3	40.6	33.4	31.1	37.8	59.9	30.7	52.7	62.1
MIP-3b	C-C motif chemokine 19	479.3	407.4	398.6	397.8	445.5	500.4	364.7	1586.6	494.4	1180.2	469.6	1419.6	885.3	1076.2	748.7
MIS	Muellerian-inhibiting factor	87.2	93.3	94.3	99.2	82.9	90	100.3	102.6	91	82.4	94.6	108.8	89.4	98.7	97.4
MMP-1	Interstitial collagenase	76.3	78.7	77.1	79.4	77.1	81.4	79.4	82.4	73.1	82	247.9	104.2	82.3	108.4	76.5
MMP-13	Collagenase 3	35.2	32.5	28.3	30.1	33.1	26.4	29.7	26.7	25.7	28.8	23.4	33.8	25.4	29.9	36.9
SHBG	Sex hormone-binding globulin	1904.4	1458.9	1945.2	3007.4	2395.4	2327.5	1838.6	1862.9	1755.6	1346.7	1455.2	2010.3	2533.4	1707.5	2257
Stanniocalcin-1	Stanniocalcin-1	128.2	162	157.4	167.5	146.1	143.9	161.9	169.7	143.1	172.5	146.1	191.8	159.1	228.4	186.4
TF	Tissue Factor	160.3	145.9	147.4	137.9	144.9	160.6	147.7	175.8	168	196.2	163.3	156.5	153.4	155.9	160.4
EPI	Epiregulin	1337	1328.2	1356.2	1473.9	1413	1493.3	1302.4	1429.8	1588.8	1458.1	1483.9	1480.4	1422.4	1259.6	1420
40S ribosomal protein SA	40S ribosomal protein SA	172.4	178.4	172.1	215.9	181.5	176.9	171.5	163	180.6	150.1	153.7	178.6	193.2	187	258.1
AGR2	Anterior gradient protein 2 homolog	353.8	394.6	337.7	326.5	369.7	406.8	439.5	361.6	377.4	490.9	408.4	427.9	363.7	1350.6	428.8
annexin I	Annexin A1	46140.2	30535.7	25767	7284.2	17751.7	29749.6	12002.4	13818.1	3918.9	11184.3	17543.9	10848.4	17305.5	22290	32194.3
annexin II	Annexin A2	54.1	60.4	53.6	58.2	49.8	49.4	61.4	54.4	51.5	55.7	50	75.8	50.8	71	65
ARMEL	Cerebral dopamine neurotrophic factor	161	149.2	149.8	87.1	133.8	133.9	103.3	103.4	109.7	208.9	135.4	92.7	88.7	151.9	125.1
ARP19	cAMP-regulated phosphoprotein 19	66	146.3	140.3	70.3	57.9	57	111.2	113.4	107.7	171.2	154.8	120.2	107.5	225.1	70.4
ARTS1	Endoplasmic reticulum aminopeptidase 1	906.8	593	1026.9	409.9	787.1	668.3	492.5	378	360.4	382.7	427	329.3	403.4	401.4	455.7
ATP synthase beta chain	ATP synthase subunit beta, mitochondrial	6833.1	9326.1	9511.3	9421.2	8787.4	8712.8	10721.1	8809.9	9426.7	7935.6	7383.7	10422.2	8974.2	8102.2	9408.3
C1QBP	Complement component 1 Q subcomponent-binding protein, mitochondrial	1421.7	993.8	851.8	425.6	648.3	877.3	510.5	369.9	374.7	710.1	651.5	466.8	442.3	593.9	774
CAPG	Macrophage-capping protein	297.2	272.8	272.8	208.3	322.8	291.2	219.7	294.9	332.8	520.9	339	233.7	278.5	323.7	278.9
Carbonic anhydrase I	Carbonic anhydrase 1	44.1	79.8	48.8	45.5	40.7	46.1	47.1	55	47.9	74	48.4	69.6	39.1	120.4	340.1
carbonic anhydrase II	Carbonic anhydrase 2	60.8	65.1	53.4	51.2	50.6	54.9	52.8	46.4	46.1	54	54.5	74.7	50.1	76.1	51.9
CATZ	Cathepsin Z	48.6	46.2	45.2	44.3	44	42.2	44.8	41.3	42.6	43.4	40.1	60.8	41.6	42.6	45.2
cIAP-2	Baculoviral IAP repeat-containing protein 3	18603.5	13373.5	14426.9	8812.3	15064	19442.3	9476.9	16146.9	19552.4	43100.5	23980.6	10085.4	16853.5	19377.4	13918
CRK	Adapter molecule crk	1417.3	1423.3	1253.2	957.3	1183.6	1282.7	993.9	968.1	1254	1999.6	1402.3	791.3	972.6	1199.6	1029.9
DBNL	Drebrin-like protein	4753	5222.6	5286.9	5779.6	4865.6	5393.4	5546.5	6386.4	5363.9	5198.2	6346.9	7832.6	6571	6771.8	5912.6
DERM	Dermatopontin	47.8	48.9	45.3	44.3	46.3	46.5	46.4	38.9	45.3	40.8	39.4	58.7	39.2	41.5	94.8
DSC3	Desmocollin-3	144	254.1	86.2	159.2	72.2	154.5	128.2	94	67.7	324	143.6	161.3	118.8	345.7	104.6
Elafin	Elafin	1184.3	865.3	896	907.1	968.4	1145.5	804.3	903.6	1151.4	1422	933.5	814	984.3	918	933.5
ERP29	Endoplasmic reticulum resident protein 29	1595.9	866	975.4	804.4	1153.5	1665.8	776.3	1319.4	3417.7	3131.5	1572.8	991.3	1389.4	1361.5	1141.4
Esterase D	S-formylglutathione hydrolase	1045.4	2200.1	4352.2	913.5	5825	3769.4	3108.6	2347.4	479.6	621.1	1311.8	524.8	414.4	1980	3616.9
FABPE	Fatty acid-binding protein, epidermal	30.7	37.9	36.4	35.6	32.5	34.7	35.5	38.1	32.1	32.9	33.3	37.6	32	31.6	73.1
FAK1	Focal adhesion kinase 1	49	62.6	54.1	55.2	49.2	49.6	60.4	56.5	49.9	49.2	50.2	70.3	54	58.5	53
FCAR	Immunoglobulin alpha Fc receptor	174.5	177.5	181.9	172.4	173.6	188.6	171	186.3	221.8	258.3	201.7	166.4	180.9	215.5	172.1
FGFR4	Fibroblast growth factor receptor 4	193956	258176	242938	275302	218680	250853	284267	253040	228020	221848	230148	280245	249372	259044	248861
Fibrinogen g-chain dimer	Fibrinogen gamma chain	80.7	75.8	71.4	62	89.1	75.1	70.6	70.1	83.6	103.6	81.6	91.5	67.9	91.9	131.8
GP1BA	Platelet glycoprotein Ib alpha chain	47.5	53.2	48.6	50	40.7	44.2	55.4	41	40.1	40.3	43.7	60.4	39.3	41.5	44.4
GPC5	Glypican-5	87.5	82.7	60.4	58.5	48.4	80.6	97	69.8	52.1	87.7	66.8	85.1	55.8	228.6	220.4
GRN	Granulins	24.4	22.8	18.9	16.1	16.7	17.9	16	20.5	30.4	26.6	189.9	41.7	20.2	45.4	42.3
GSTA3	Glutathione S-transferase A3	32.4	45.3	37.9	37.2	33.1	31.9	37.6	43.7	46.2	42.8	56	100	70.4	241.8	40.3
hnRNP K	Heterogeneous nuclear ribonucleoprotein K	2251	2000.2	1958.5	1872.1	2231.8	2412.7	1814.9	1926.9	2183	2986	2222.6	1656.4	1812.7	1960.9	2084.1
HPG-	15-hydroxyprostaglandin dehydrogenase [NAD(+)]	71.5	69.4	60.6	62.7	58.1	63.2	65.8	67	69.6	62.9	66.4	74.7	63.9	84.8	69
HRG	Histidine-rich glycoprotein	247.7	186.2	180.1	117.6	217	215	143.3	136.2	129	114.3	143.4	147.3	136.6	151.6	184.8
IF4A3	Eukaryotic initiation factor 4A-III	590.9	729.6	763.1	767.9	712.7	634.2	717.7	756	666.9	672.9	771	672.8	859.4	749.9	706.6
JAK2	Tyrosine-protein kinase JAK2	42.1	49.8	55.5	49.2	46.7	56	49.6	49.7	48.2	50.6	52	53.2	47.9	44.9	55.3
LG3BP	Galectin-3-binding protein	19398.4	20004.5	20250	21866.2	21069.1	23445.2	19856.1	19007.2	22633.2	20985.9	18666.8	20145.9	19717	19079.3	22414
Mammaglobin 2	Mammaglobin-B	68.2	101.7	57.4	57.1	51.2	72	62.1	57.5	50.9	89.7	89.2	86.1	60.7	97.1	69.2
MMP-14	Matrix metalloproteinase-14	54.7	68	50.4	50.4	43.5	61.8	51.5	56.1	46.1	292.5	51.6	83.3	50.5	60.3	56.3
MK11	Mitogen-activated protein kinase 11	430.3	220.8	352.8	104.6	235.7	280	214.6	102.8	74.6	82	139.3	96.5	90.2	139.6	212.8
MK12	Mitogen-activated protein kinase 12	71.6	82	75.5	81.7	72.6	76.1	79.2	61.7	68.1	52.4	57.6	74.1	67	65.7	79.3
MK13	Mitogen-activated protein kinase 13	3954.8	2028.4	1778.5	2523.4	2361.1	3973.4	1523.8	4228.4	5981.3	14931.8	6351.3	2373.8	4451.3	4668.4	3088.5
MAPK14	Mitogen-activated protein kinase 14	52489.3	28784.6	27212.2	26130.1	23776.2	38733.2	36572.1	21973.2	27302.5	45081	39115	21050.4	26153.4	24588.1	26015.8
Mn SOD	Superoxide dismutase [Mn], mitochondrial	102.9	95.9	82.7	94.2	83.7	85.5	84.6	90.5	112.5	132.9	415.9	123.9	105.9	129	90.1
Moesin	Moesin	84.6	88.1	103.7	68.9	65.8	86.5	101.2	306.4	71.4	111.7	92.6	84	100.2	133.6	193.5
PBEF	Nicotinamide phosphoribosyltransferase	84730.9	34847.4	66444.4	10901.2	34679.3	61277.3	45840.9	10213.9	4926.9	4919.2	20211.2	5073.5	3758.7	9465.8	25542.9
Myokinase, human	Adenylate kinase isoenzyme 1	2714.3	1288.6	1085.8	963	1167.8	1693	672.5	1800.6	2455.1	3052.5	1916.8	1271.1	2171.9	2493.7	1518.4
NCC27	Chloride intracellular channel protein 1	177.8	154.2	150.1	133.9	151.4	162.9	119.6	181	164.5	374.6	230.2	155.9	166.6	188.2	187.6
NCK1	Cytoplasmic protein NCK1	263	196.5	183.5	205.5	219.8	214.9	194.2	196.3	255.6	279.8	226	186	207.6	218.1	254.9
PAFAH	Platelet-activating factor acetylhydrolase	73.3	61.4	63.4	66.1	62.2	75	60.6	58.1	85.9	169.1	63.8	77.5	71.6	67.4	70.2
PARK7	Protein deglycase DJ-1	1018.1	682.1	676.2	365.3	604.5	852.6	486.6	587.1	681.5	1431.1	829	375.2	541.2	712.4	680.1
Peroxiredoxin-5	Peroxiredoxin-5, mitochondrial	5261.1	2934.1	3764.7	2165.3	5018.8	4959.5	2461.6	4867.8	7821.2	8718.5	6532.7	2088.2	3838	4714.8	3366.6
Peroxiredoxin-6	Peroxiredoxin-6	2971.8	2358.5	2400.5	1480.5	2694.1	2574.5	1824.5	1771.5	2044.2	3055.7	2353.7	1492	1672.3	1984.8	1940.9
PGP9.5	Ubiquitin carboxyl-terminal hydrolase isozyme L1	3901.9	2785.1	2720.1	2216	3314.9	4357.5	2175.7	4375.2	5626.6	11945.3	5958.4	2644.8	4089.9	4847.9	3297.9
phosphoglycerate kinase 1	Phosphoglycerate kinase 1	10368.1	5108.4	6462.4	3709.3	6604.9	8915.5	4588.2	4290.9	5700.2	8129.1	6400.3	3750	4667	5284.1	5931.8
PPase	Inorganic pyrophosphatase	1219.8	973.3	1079.4	738.1	924.1	1106.1	804.8	982.2	1160.9	1622	1236.4	808.6	958.5	997.1	1077.3
PSME1	Proteasome activator complex subunit 1	231	152.9	190.9	150	228.4	211.9	148.9	138.9	150.5	190.1	161.5	137.7	150.1	162.2	205.4
PUR8	Adenylosuccinate lyase	259.2	272.1	241	320.9	297.3	243.3	287.5	367.4	393.4	290.2	264.2	360.1	308.6	345.3	350.5
Rb	Retinoblastoma-associated protein	1318.2	862.6	643.6	547	1416.4	1196.2	417	443.2	512.7	359.5	463.5	257.2	458.1	436	463.3
RS3	40S ribosomal protein S3	36.9	41.5	39	35.8	35.8	33.7	42.7	39.1	35.9	38.4	36.5	40.7	33.9	48	39.1
sCD163	Scavenger receptor cysteine-rich type 1 protein M130	74.1	77.5	85.2	94	70.8	71	91.3	97.5	87.5	123.7	107.8	117.2	119.8	126.1	130.2
SEPR	Prolyl endopeptidase FAP	23558.8	20454.2	20019.7	13195.4	26355.7	22897.8	11155.7	12579.7	10570.2	15334.5	14533.7	9113.7	13620.5	15183.2	16618.8
SIRT2	NAD-dependent protein deacetylase sirtuin-2	46.4	46.9	36.5	43.6	37.9	39.6	37.5	32.7	35.1	62.4	35.3	52.4	35.9	71.9	41.7
SPTA2	Spectrin alpha chain, non-erythrocytic 1	41.6	46.8	43.2	46.5	37.8	39.5	47.5	42.9	38.4	35.5	39.7	47.8	39.1	42.9	41.5
SSRP1	FACT complex subunit SSRP1	153.4	182.9	155.1	167.3	150.4	161.3	178.5	168.6	156.7	265.4	165.8	194.6	151.3	231.6	181.5
Tropomyosin 1 alpha chain	Tropomyosin alpha-1 chain	193.5	128.3	127.9	180	144.5	210.1	140.1	120.8	115.7	111.2	122.9	974.1	147.4	115.7	138
Trypsin 2	Trypsin-2	1418.9	1171.1	1050.9	1052.3	1086.6	1209.4	493.7	548.3	377.3	461.8	839.2	546.8	964.7	693.3	1033.2
TS	Thymidylate synthase	22.4	29.5	27.2	33.6	24	30.1	23.1	20.3	23.4	21.7	20	36.1	19.4	29.2	23.2
TSG-6	Tumor necrosis factor-inducible gene 6 protein	23911.2	29071.9	42535	25987.9	24230.4	29466.4	43922.1	89500.8	31447.7	45047.2	61144.8	85118.3	92850.6	60139.8	49038.4
B7-H1	Programmed cell death 1 ligand 1	93.9	135.4	101.2	103.3	94.7	95.3	101.3	118	111.6	116.9	95.8	233.8	102.2	157.8	112
B7-H2	ICOS ligand	307.8	290.4	274.8	311	280.7	392.3	281.1	458.9	527.3	995.1	527	346.2	421.4	466.8	365.6
CD226	CD226 antigen	131.3	188	178.1	196.2	152.5	127.7	187.9	172.4	133.2	872.3	190.3	134.8	151.2	171.3	126.3
CLM6	CMRF35-like molecule 6	121.9	125.8	123.6	109.5	117.2	117.1	111.4	115.6	130.5	156.7	121.8	152.7	112.8	141.5	113.8
CRTAM	Cytotoxic and regulatory T-cell molecule	233.5	215.3	225.1	166	261.5	252.6	170.8	293.4	269.2	515.1	254.1	166.1	206.8	370.8	555.2
DAF	Complement decay-accelerating factor	679.9	515.8	534.5	329.2	706.9	681.6	403.8	628.1	771.1	1271.3	740	418.9	539.3	633.2	549.7
DcR3	Tumor necrosis factor receptor superfamily member 6B	78.1	96	78	76.4	70.3	71.1	77.4	59	77.6	77.3	60.8	102.1	69.6	128.3	74.8
Desmoglein-2	Desmoglein-2	624.1	890.7	1941.6	892.1	803.4	712.7	1919.3	2600.6	1419.4	2350.1	3734.2	3786.8	5572.7	2386.6	1335
DR3	Tumor necrosis factor receptor superfamily member 25	90.5	107.4	152.9	91.8	100.4	95.1	166	196.9	128.6	205.5	229.9	301.5	341.3	208.9	131.1
EPHAA	Ephrin type-A receptor 10	52.4	50.4	46.6	46.6	48.7	48	44.7	47.2	46.8	54.6	44	80.8	49.1	72.9	77.4
EPHB2	Ephrin type-B receptor 2	1107.8	1070	1205.9	1306.2	1355.4	1263	1074.2	1297.2	951.1	1321.3	1231	1566.2	1605.3	1348	1138.6
EphB6	Ephrin type-B receptor 6	2355.3	2554.5	2735.9	3407.7	2688.1	2690.3	2549.3	2633.6	1795.2	2158.6	2564.2	2717.3	3459.4	2886.6	2379.6
GITR	Tumor necrosis factor receptor superfamily member 18	180.5	176.1	175.3	193.8	170.5	174.2	179.8	183	191.5	196.1	187	173.4	186.3	173.6	196.8
GPNMB	Transmembrane glycoprotein NMB	60.7	67.8	64.7	77.1	56.2	62.1	91.1	64.3	70.5	58.2	55.1	80.2	76.5	83.4	70.9
IL-1 sR9	X-linked interleukin-1 receptor accessory protein-like 2	221.2	226.9	225.2	236.7	234.3	234.8	224.4	240.9	246.8	270	235.2	248.9	233.8	242.9	231.9
IL-17B R	Interleukin-17 receptor B	102.8	120.3	111.8	116.5	101.6	107.9	118.1	110	107.9	116.6	110.1	131.3	110.7	118.3	108.4
IL-20 Ra	Interleukin-20 receptor subunit alpha	49.8	63.7	64.8	62.1	61.4	58.1	60.7	55.4	55.7	61.4	53.2	52	54.6	58.2	58.8
IL-22BP	Interleukin-22 receptor subunit alpha-2	70.2	73.9	70	65.9	68.2	69.9	73.9	64.1	76.2	83.9	69.3	70.5	63.7	77.1	212.6
IL-23 R	Interleukin-23 receptor	881.2	653.5	729.7	392	988.2	928.1	483.5	697.4	895.1	1724.2	1009.2	451.9	716.9	791	631.2
IL-7 Ra	Interleukin-7 receptor subunit alpha	86.8	84.9	84.1	96.9	80.2	82.4	97.4	83.1	89.9	75.5	80.4	84.1	84.3	84.1	81.6
ILT-2	Leukocyte immunoglobulin-like receptor subfamily B member 1	59.3	55.1	54.2	37	66.8	59.3	40	52.2	54	100.9	82.1	53.7	49.2	100.5	80.8
ILT-4	Leukocyte immunoglobulin-like receptor subfamily B member 2	81.9	91.1	73.6	63.6	69.7	85.6	66.9	80	68.7	122.1	80.8	83	59.4	132.5	91.1
JAG1	Protein jagged-1	1140.3	1340	1561.1	1529.2	1282.3	1354.3	1509.9	1455.7	1282.7	1217.9	1295.4	1735.2	1556.8	1404.3	1487
JAG2	Protein jagged-2	118.5	141.8	127.8	154.7	126.9	122.4	140.2	129.2	154.5	137.3	115.3	171.6	134.9	190	326.1
JAML1	Junctional adhesion molecule-like	88	99.3	91.4	97	80.6	81.8	99	98	89.4	94.5	88	122.7	94.4	118.5	86.2
KI2L4	Killer cell immunoglobulin-like receptor 2DL4	983.9	627.2	653.6	342	796.3	920.3	403.6	392.8	390.9	479.5	575.2	351.7	401.2	484.4	521.8
KI3L2	Killer cell immunoglobulin-like receptor 3DL2	64	47.4	46.8	46.3	44.5	56.9	46.8	50	49.2	45.7	42.6	65.2	45.3	65.6	172.3
KI3S1	Killer cell immunoglobulin-like receptor 3DS1	142.3	122.1	124	112.4	131.5	148.9	113.8	126.7	150.4	149.7	113.9	123.8	113	148.9	201.6
KLRF1	Killer cell lectin-like receptor subfamily F member 1	63	58.6	49.3	48	49.2	50.9	50.6	50.2	51.2	69.3	52.2	57.4	44.5	89.8	865.5
LAG-3	Lymphocyte activation gene 3 protein	25.2	60.6	24.8	26.4	23.1	25.2	27.2	22.7	26	89.5	37.4	34.4	25	137.6	25.1
LIMP II	Lysosome membrane protein 2	55.1	85	73.8	65.8	60.2	54.8	64.6	54.8	66.8	204	47.4	73.5	54	321	75.3
MICB	MHC class I polypeptide-related sequence B	37.5	45.3	46.8	48.6	37.6	40.4	50.6	39.2	40.7	30.5	32.5	52.2	38.3	36.9	41.7
MO2R1	Cell surface glycoprotein CD200 receptor 1	120.8	132	124.8	116.9	131.6	126	118	115.5	135.1	203.3	122.4	117.6	116.6	239.1	246.8
NKp46	Natural cytotoxicity triggering receptor 1	311.7	325.4	297.3	328.6	343.2	328.4	302.9	311.8	335.7	322.8	302.7	314	299.9	286.2	330.7
Nogo Receptor	Reticulon-4 receptor	606.4	667.5	679.7	815.8	731.8	682.8	675.5	704.1	460.4	600.3	820.9	967.8	1015.6	804.7	623.3
NOTC2	Neurogenic locus notch homolog protein 2	70.3	83.9	83.6	91.4	79.6	77.3	85.5	82.5	77	75.5	394	281.3	93.1	108.3	86.7
Notch 1	Neurogenic locus notch homolog protein 1	3241	4679.4	5348.4	4425	3600.7	3837.1	5200	4230	3270.3	3737	3985.7	5354.6	5005.6	4136.4	4045.2
Notch-3	Neurogenic locus notch homolog protein 3	62.8	61.4	45.2	43.9	48	47.6	47.8	42.5	43.7	96.2	53.8	60.9	43.2	136	52.3
Nr-CAM	Neuronal cell adhesion molecule	197.8	195.8	122.2	128.5	97	200	139.2	126.1	95.6	228.9	174.3	252.2	117.6	394.1	414.6
NRX1B	Neurexin-1-beta	63.2	71.6	83.4	71.5	58.6	74.1	79.6	61.1	58.5	58.7	65.4	78.4	67.5	84.7	58.7
NRX3B	Neurexin-3-beta	148	154.3	182.4	162	143.9	155.7	175.7	139.7	130.5	124.2	149.6	196.3	155.8	209.7	167.5
OX2G	OX-2 membrane glycoprotein	194.3	204.4	193.8	242.6	198.9	188.7	210.1	217.4	259	197.3	189.3	206.3	211.4	188.6	202.2
Prolactin Receptor	Prolactin receptor	504.6	494.6	505.3	607.2	520.7	523.6	555.9	560.2	611.9	540.8	528.6	586.4	575.1	515.9	546.9
RELT	Tumor necrosis factor receptor superfamily member 19L	42.7	44.7	45.7	42.5	41.2	45.6	46.6	36.6	38.1	30.6	31.5	51.5	36.3	36.5	40.2
ROBO2	Roundabout homolog 2	7159.6	8807.1	9605.1	10058.1	8274.8	8360.3	9562.4	11940	9088.6	10945.1	11305.4	14446	12491.9	11288	9711.4
ROBO3	Roundabout homolog 3	43.3	45.7	44.3	45.2	39.1	41.8	44.7	39.9	39.1	37.7	36.5	44.1	40.9	51.9	37.4
RTN4	Reticulon-4	71.8	59.6	56.1	44.8	78.7	66.9	50.9	92	71	84.5	85.7	98.2	63	72.9	127.5
Semaphorin-6A	Semaphorin-6A	2246.6	2448.5	2853.4	3254.1	2564.2	2421.2	2932.8	2470.7	2612.7	1886.4	1957.3	2970.7	2717.4	2519.2	2450.7
sICAM-5	Intercellular adhesion molecule 5	146.5	142	149	187.2	171.4	160.8	147.5	175.7	129.8	156.6	162	203.6	190.4	173.8	168.6
SIG14	Sialic acid-binding Ig-like lectin 14	77.6	95.3	97.6	91	83.9	77	96.8	94.5	93.6	95.5	83.2	166.4	94.6	115.4	88.6
SLAF6	SLAM family member 6	39.1	42.9	34.4	40.5	31.9	29.9	35.7	32.1	34.6	29.5	27.5	44.6	32.5	40	56.6
SREC-I	Scavenger receptor class F member 1	59.5	92.7	49	53.6	47.8	54.9	57.8	47.2	52.6	98	69	84.7	48	138	58
SREC-II	Scavenger receptor class F member 2	57.3	60.9	43.8	51.7	46.2	42	51.3	46.3	43.3	52	45.1	69.5	48.1	91.7	58.3
TAJ	Tumor necrosis factor receptor superfamily member 19	66.7	80.2	68	63.9	81.8	65.7	69.8	61.7	57	69.6	90.6	116.3	79.5	101.4	80.9
TCCR	Interleukin-27 receptor subunit alpha	221.5	187.2	195.3	208.8	197.9	222.9	199.3	195.8	287.7	176.7	175.4	219	199.5	193	208.7
TGF-b R II	TGF-beta receptor type-2	82.5	81.4	78	91.7	151.7	76.1	85.3	74.1	86.5	69.5	71.6	117.9	77.2	82.1	99.8
TIMD3	Hepatitis A virus cellular receptor 2	342.6	245.9	262.5	163.8	379.6	370.9	189.7	266.5	327.2	622.5	352.4	211.3	282.3	319.4	300.9
TWEAKR	Tumor necrosis factor receptor superfamily member 12A	147.3	195.1	200.9	211.7	174.7	184.2	247.6	243.1	145.8	152.5	166.9	211.8	153.9	196.7	182.3
UNC5H3	Netrin receptor UNC5C	42.9	45.7	41.9	53.8	41.6	37.3	46.8	43	40.6	42.4	41.8	48.4	41.6	46.9	44.7
UNC5H4	Netrin receptor UNC5D	359.7	500.3	564.2	460	373.5	428.6	546.4	496.1	378.5	453.4	634.5	669.1	669.8	684.1	406.1
PDE7A	High affinity cAMP-specific 3',5'-cyclic phosphodiesterase 7A	128.2	119.5	120.2	127.6	140.5	133	120.7	121.5	144	167.2	125	106	127.5	127.5	116
AMPK a1b1g1	AMP Kinase (alpha1beta1gamma1)	55.9	59.4	58.3	55.9	55.6	54	56.5	97.9	54.8	47.9	51.6	71.1	42.6	63.9	69.2
K-ras	GTPase KRas	50.5	74.5	49.8	51.2	69.8	42.8	55.1	43.5	44	50.5	49.7	87.6	41.6	74.2	46.5
NMT1	Glycylpeptide N-tetradecanoyltransferase 1	492.5	449.1	432.7	458.3	524.7	491.5	445.9	486.9	634.8	905.9	534.2	456.6	515.4	583.9	625.9
PDE9A	High affinity cGMP-specific 3',5'-cyclic phosphodiesterase 9A	84.3	117.9	92.5	95.6	91.5	82.1	91.6	84.3	82.7	148.5	78.9	105.7	86.6	90.2	107
PPID	Peptidyl-prolyl cis-trans isomerase D	10017.5	4832.5	6234.1	3830.7	8188.5	9730.3	3927.5	4560.3	5545.3	12550.1	7423.3	3376.8	5129.7	5552.3	4841.7
PSME3	Proteasome activator complex subunit 3	130.3	183.3	153.7	157.3	142.9	135.5	172.7	156.2	135.4	170.9	146.3	197.7	142.8	254.2	168.5
GCKR	Glucokinase regulatory protein	144.7	118.2	114.7	118.5	120.6	143.9	116.3	108.9	125.2	109.5	108.1	126.7	114.4	121.5	147.1
CK2-A1:B	Casein kinase II 2-alpha:2-beta heterotetramer	651.1	396.3	428.9	263.8	539	577.9	274.8	359.8	599.6	808.6	522.5	321.3	476.1	426.6	403.6
CK2-A2:B	Casein kinase II 2-alpha':2-beta heterotetramer	180.4	124	140.8	83.2	181.2	189	72.2	147.5	202.6	325.6	185.5	122.8	153.3	164.8	137.2
PDK1	[Pyruvate dehydrogenase (acetyl-transferring)] kinase isozyme 1, mitochondrial	186.3	234.6	164.9	194.3	181	185.7	169.9	196.7	260.1	385.3	183.3	247.1	209.8	612.9	224.2
KIF23	Kinesin-like protein KIF23	881.9	609.1	715.5	355.6	902.6	948.6	415.6	570.7	659.6	1343	836.2	448.1	622.1	713.2	622.2
IMDH1	Inosine-5'-monophosphate dehydrogenase 1	15852	9395.1	9587.6	7358.2	10725.8	17122.9	6051.3	16921.4	23648.5	41015	25716.2	11058.3	17602.2	15626.3	11317.6
HMGR	3-hydroxy-3-methylglutaryl-coenzyme A reductase	85.7	131.4	87.3	118	98.5	103.4	90.9	85.4	98.2	171.9	93.9	102.5	79.2	255	109.2
PCSK9	Proprotein convertase subtilisin/kexin type 9	19.9	25.2	24	21	22.3	20.9	25.3	31.6	19.6	24.3	21.7	25.4	20.9	28.2	35.9
NR1D1	Nuclear receptor subfamily 1 group D member 1	97.2	136.6	131.9	127.6	115.3	96.9	121.6	126.6	108.7	195.8	135.3	112.1	129.1	256.7	126.4
PPIE	Peptidyl-prolyl cis-trans isomerase E	551.3	446.1	429.5	175.4	398.8	428.1	244.5	241	250.2	487.2	349.7	243.1	280.3	501	293
MP2K4	Dual specificity mitogen-activated protein kinase kinase 4	11816.6	15204.3	16694.4	16061.6	13228.9	12904.6	16439.3	12413.6	13649	11610.4	12166	16390.2	13661.7	11887.6	14381.9
JNK2	Mitogen-activated protein kinase 9	1693.1	2510.3	2409.1	2602.3	2091	2162	2843.4	2704.3	1979.7	2073.5	2328.9	3122.7	2451.7	2461.1	2386.5
AMPK a2b2g1	AMP Kinase (alpha2beta2gamma1)	1261.5	966.3	908.2	698.3	958.2	1249.8	716.5	1152.6	1394.4	2760.8	1520.9	742	1168	1266.6	957.8
cGMP-stimulated PDE	cGMP-dependent 3',5'-cyclic phosphodiesterase	5991.1	5659.9	5731.2	5687.5	6430.4	5932.5	5750	5382.3	5855	4559.3	6510.8	4420.3	5492.3	5171.6	5431.7
Cyclophilin F	Peptidyl-prolyl cis-trans isomerase F, mitochondrial	2049.1	1202.6	1552.3	1111.3	1916	2221.3	783.1	4089.5	5684	17260.1	6349	1179.5	3271.2	3891.4	2123.1
DRAK2	Serine/threonine-protein kinase 17B	2239.1	2505.5	2508.7	3361.2	2590.1	2418.7	2905.1	2874.5	3139.2	2171.7	2604.9	2666.6	2957.8	2327	2597.1
IMDH2	Inosine-5'-monophosphate dehydrogenase 2	6209.4	4274.9	4589.7	3622.6	5100.2	6092.7	3248.8	5360.1	7545.3	10303	7327.8	4372.6	5655.2	4384.6	4506.1
PDE11	Dual 3',5'-cyclic-AMP and -GMP phosphodiesterase 11A	487	448.4	443.9	471.8	496.7	484	450.5	445.7	748.4	474.9	428.9	392.5	428.5	399.8	453.9
PDE3A	cGMP-inhibited 3',5'-cyclic phosphodiesterase A	993.6	919.9	964.9	1029.5	1039.9	989.7	943.2	956	1102.5	871.5	1137.7	774.5	933.2	785.4	868.8
PDE4D	cAMP-specific 3',5'-cyclic phosphodiesterase 4D	325.7	271.4	270.4	312.7	313.6	328.3	290	294.4	400	372	327.5	300.1	319.2	291.8	308.5
PDE5A	cGMP-specific 3',5'-cyclic phosphodiesterase	4874.4	2862.4	2032.6	4160.3	2379.9	7706.3	2429.8	6240.8	10315.9	26569.3	12579	4064.8	8130.7	8520.9	4998
TAK1-TAB1	Mitogen-activated protein kinase kinase kinase 7:TGF-beta-activated kinase 1 and MAP3K7-binding protein 1 fusion	249.2	215.3	216.5	270.6	230.6	216.6	247.3	243.1	513.6	314.8	254.3	222.8	260.3	229.7	232.6
TYK2	Non-receptor tyrosine-protein kinase TYK2	1278.2	1211.4	1191.3	1346.3	1285.6	1200.2	1288.2	1292.8	1531.4	1275.2	1249.4	1066.1	1291.6	1118.6	1168.5
ABL2	Abelson tyrosine-protein kinase 2	501.2	491.9	502.7	644.6	533.6	522.4	559.6	557.9	876.1	667	582.8	509.1	612.5	470.1	509
BCAR3	Breast cancer anti-estrogen resistance protein 3	283.6	243.7	257.3	282.4	272	260.3	261.9	248.5	319.7	210.1	247.7	223.4	256.4	217	248.4
calreticulin	Calreticulin	698.7	802.8	701.5	942	759	696.6	845.8	802.8	1549.2	744.8	783.7	699.7	864.5	736.2	751.6
GRB2-related adapter protein 2	GRB2-related adapter protein 2	335.2	355.2	366.4	489.1	376.2	341	428.3	407.5	718.2	327.4	353.6	362.8	419.6	330.4	370.5
MMP-16	Matrix metalloproteinase-16	214.8	214.5	213.9	253.9	215.6	203.5	241.6	238.7	454.2	228.6	257	219.7	255	205.4	221.2
SHC1	SHC-transforming protein 1	6524.4	4260.2	5071	3286.9	5872	7292	3214.2	4343.6	6599.2	12639.2	6834.5	3596.7	5461.5	5310	4463.5
GHC2	Mitochondrial glutamate carrier 2	331.3	277.3	301.2	429.9	392.8	342.3	307.4	331.6	420.8	300.8	346.1	366.2	363.8	306	367.3
Eotaxin	Eotaxin	115	135.9	140.9	168.2	143.5	121.5	148.1	139.2	163.1	114.8	124.4	137.2	140.8	123.6	132.3
Coagulation Factor IXab	Coagulation factor IXab	23.6	26.3	21.5	19.6	17.6	19.6	18.7	21.1	22.8	21.7	20.4	27.6	19.1	25.1	38
Elastase	Neutrophil elastase	60.3	58.9	57.4	56.5	55.6	57	58.5	61.1	57.3	59.1	77.7	74.1	55	78.2	60.4
Apo E2	Apolipoprotein E (isoform E2)	1675	2096.8	1993.6	2160.4	1879.2	1943.9	2348.9	2183.9	2076.8	1880.4	1886.4	2170.5	2040.9	1970.6	2048.9
Prothrombin	Prothrombin	199596	279448	253204	280661	196964	256910	305920	250071	193862	227052	251589	290727	230985	249663	228637
CD70	CD70 antigen	184.6	199.8	267	201.3	190.1	177.4	275.2	206.7	231.6	194.8	189.3	193.1	436	192.4	206.5
annexin VI	Annexin A6	1013.6	690.8	732.9	663.1	939.8	912.4	598.8	678.2	843.3	900.6	685.5	663.3	776.2	766.7	809
B7-2	T-lymphocyte activation antigen CD86	51.9	52.7	52.2	59.3	51.4	47.5	56.1	51	63.2	39.8	45.6	64.4	49.1	41.9	52.3
calgranulin B	Protein S100-A9	350.1	270.1	290.1	305.1	343.3	426.1	265.5	303.9	269.8	290	309.8	327.9	334.2	308.7	395.7
Caspase-10	Caspase-10	9041.2	7809.1	8875	10611.9	9447.7	10435.1	8232.5	8269.8	9878.8	9544.2	8432.9	9703.7	8381.9	7558	9595.9
CBPE	Carboxypeptidase E	457.7	451.7	521.6	547.9	446.5	498.4	509.3	461.9	374.8	419.2	467.2	496.4	509.9	489.2	413.8
CKAP2	Cytoskeleton-associated protein 2	9284.5	6798.4	5549.4	6137.4	8951.7	11319.8	4032.7	8150.9	8137.4	18715.4	12572.2	4404.5	8581.8	8949.4	6776.4
CPNE1	Copine-1	612.4	150.8	187.5	121.1	184.7	658.2	121.8	256.5	273	655	323.8	184.8	231.3	242.2	185.8
Cyclin B1	G2/mitotic-specific cyclin-B1	83.6	73	68.8	77.6	63.5	67.2	73.3	62.6	72.7	57.9	56.4	61.8	62.7	56.5	68.1
DLL1	Delta-like protein 1	1099.7	1320.2	1427.2	1451.9	1289	1261.5	1373	1615.6	1428.2	1399.4	1433.6	1917	1975.9	1675.1	1549.4
hnRNP A2/B1	Heterogeneous nuclear ribonucleoproteins A2/B1	59985	42732.1	48926.7	31723.9	58032.6	65785.3	38692.7	30588	30356.9	36353.6	42709.3	27110.9	36299.8	39453	53632.3
HVEM	Tumor necrosis factor receptor superfamily member 14	60.9	57.6	58.5	64	57	60.7	61.5	57.7	57	47.9	52.4	59.4	60	52	54.4
Keratin 18	Keratin, type I cytoskeletal 18	108.7	73.4	77.2	55.9	128.7	116.2	58.5	83.6	112.8	169	177.4	81.4	101.5	95	86.8
LIGHT	Tumor necrosis factor ligand superfamily member 14	54.6	49.5	50.8	50	42.1	49.3	49.1	48.8	42.1	36.8	44.3	45.7	48.3	44.6	42.9
MIF	Macrophage migration inhibitory factor	488.3	396	573.9	279.5	687.6	613.4	394.1	437.6	482.9	824.9	508.2	306.9	356.3	434	454.2
NLGNX	Neuroligin-4, X-linked	180.5	178.5	211.3	181	150.3	179.7	201.6	154	131.2	119.8	116.6	192.5	210	202	155.5
OMD	Osteomodulin	35.7	39.8	39.8	43.2	35.8	33.8	37.7	39.1	39	34.5	35.3	38.1	36.6	33.5	39.5
PIM1	Serine/threonine-protein kinase pim-1	107.4	89.4	93.2	103.2	95.8	92.3	96.6	88.8	101.3	80.9	87	82.9	90.8	76.6	99.2
Semaphorin 3E	Semaphorin-3E	86.1	103.6	77	79.9	67.1	74	77.8	83.3	71.3	75.3	76	73.6	74.7	78.7	86.8
SET	Protein SET	1614.6	2132.8	2205	2368.3	2184.8	1956.1	1974.8	2143.1	2758	2457	2015.6	2117.9	2094.7	1878.5	2294
BAFF Receptor	Tumor necrosis factor receptor superfamily member 13C	306.4	267.5	271.8	276.1	329.5	331.5	235.8	295.3	333.2	495	347.4	256.7	302.5	293.6	284.5
BRF-1	Transcription factor IIIB 90 kDa subunit	423.3	343.2	342	256.1	388.3	407.3	285.2	288.5	254.5	371.8	336.5	260	261.2	357.5	311.1
sLeptin R	Leptin receptor	77.5	66.4	64.5	59.1	72.9	66.5	59.6	69.3	56.7	56.4	59.3	81.1	54.1	57.3	78.2
DR6	Tumor necrosis factor receptor superfamily member 21	50.4	54.9	43.9	45.6	46.6	42.5	46.2	47.8	48.8	80.6	45.1	57.5	46.6	96.8	48.1
CAD15	Cadherin-15	858.6	709	678.4	711.4	855.2	813.1	701.2	692.5	1181.9	651.2	733.5	613.3	723.5	655.2	727.9
CD27	CD27 antigen	77138.8	91918.3	94386.5	107248	74404.6	91446.3	100189	96181.6	78466.5	88842.6	93521.8	110536	88767.3	86644.3	90461.2
RANK	Tumor necrosis factor receptor superfamily member 11A	427	324.8	336.6	224.2	428.2	440.1	260.9	282.7	268	307.7	324.7	231	273.9	280.2	318
Troponin I, skeletal, fast twitch	Troponin I, fast skeletal muscle	31543.9	7854.6	15960.3	16798.4	13311.1	34410	13040.5	1547.9	42849.2	2293.7	4707.6	821.5	465.8	1424.7	10658.4
Troponin I	Troponin I, cardiac muscle	72.3	57.9	78.2	72.8	64.1	64.3	73.9	209.6	158.4	236.1	290.6	347.9	367.8	205.2	94.3
ANP	Atrial natriuretic factor	105.1	117.6	107.7	190	92.9	95	143.5	89.9	89.9	88	89.3	109.6	101.4	93	95.8
ALCAM	CD166 antigen	3852.1	6077.8	6766.2	5341.3	4382.4	4352	6463.4	7191.2	4851.2	6196.7	7258.9	8382.2	7506.8	6984.3	5839.5
CYTN	Cystatin-SN	110.7	125.3	138.6	107.5	72.3	88.2	128	109	93.8	88.1	124.8	94.5	122.4	319.8	87
IL-17 RC	Interleukin-17 receptor C	148.8	148	149.7	172.2	160.3	158.1	151.9	188.5	168.7	172.9	161.2	174.7	158.8	152.3	166.9
PKC-B-II	Protein kinase C beta type (splice variant beta-II)	589.8	349.6	368.7	329.2	340.2	526.1	307.6	843	688	1564	930.1	416.4	674.7	854.1	537.3
PKC-G	Protein kinase C gamma type	43.8	49.9	49.6	43.3	42.1	44.2	44.7	46.5	39.3	43.6	41.9	41.6	41.8	41.3	46.9
SLAF7	SLAM family member 7	123.4	136.6	136.5	159.8	132.3	121.3	151.6	150.6	144.3	116.6	129.6	145.7	145.2	134.2	135.8
SRCN1	Proto-oncogene tyrosine-protein kinase Src	2371.2	1367.3	797.5	2068.7	998.7	2893	775.9	5863.1	9999.6	27285.2	9467.6	2762.5	5883.6	6508.8	2271.1
Stress-induced-phosphoprotein 1	Stress-induced-phosphoprotein 1	40229.8	18512.4	22166.6	16406.2	31557	42923.1	13180.5	25020.1	37357.5	56180.5	34098.8	21164	28065.1	27887	24035.9
Testican-1	Testican-1	3537.3	3429.2	3512	3626.7	3825.4	3894.4	3262.4	3210.7	3363.4	4404.5	3391.7	3013.5	2983.6	3381.9	3285.4
Testican-2	Testican-2	633.1	680.1	797.9	716.9	590	730.5	703	556.5	378.9	456.5	575.6	606.6	609.2	690.1	557.2
RUXF	Small nuclear ribonucleoprotein F	877.8	660.4	653.6	411.1	639.3	750.5	448.9	450.5	407.7	523.8	581.8	398.3	587.1	537.9	555

## Sheet: Proteomics (Tie2.IkBSS)
Values represent normalized MFI of all proteins analyzed by Somalogic.
Target	TargetFullName	Control #1	Control #2	Control #3	Control #4	Control #5	Control #6	Control #7	Tie2.IkBss #1	Tie2.IkBss #2	Tie2.IkBss #3	Tie2.IkBss #4	Tie2.IkBss #5	Tie2.IkBss #6	Tie2.IkBss #7
C4b	Complement C4b	44.8	31.6	37.4	31	31.7	31.8	30.6	29.5	28.7	154.3	34.3	33.2	38.2	35
Coagulation Factor XI	Coagulation Factor XI	106.2	81.1	148.4	83.3	94.5	73.8	86.4	84.8	101.9	73.2	72.9	72.1	77.7	105.8
CTACK	C-C motif chemokine 27	183.5	205.2	207.1	185.3	192	176.1	195.1	198.4	182.2	481.2	189.8	179	188.1	245.8
Endostatin	Endostatin	2000.2	2364.5	1947.9	2940.1	2498.3	2802.2	2714.9	2272.7	2560.7	2659.2	3194.7	3247.2	2959.1	2194.5
TIMP-1	Metalloproteinase inhibitor 1	56.8	21.4	45.4	25.4	27.9	23.7	42.4	25.1	30	103.4	30.7	29.3	27.9	24.1
tPA	Tissue-type plasminogen activator	135.6	117.3	153.8	135.4	124.5	126.1	1081.9	139.4	139.6	361.2	104.5	116.5	111.7	112.6
EG-VEGF	Prokineticin-1	92.5	36	58.2	41	38.3	40.4	37.9	37.3	45.9	2715.8	39.3	40.7	42.9	28.4
TIMP-2	Metalloproteinase inhibitor 2	30777.9	54462.6	28089.6	44338.5	68375	77695.4	63901.5	48384.3	49525.4	41859.1	90706.7	98404.4	85245.6	58343
TGF-b1	Transforming growth factor beta-1	304.3	439.6	372.2	430.9	465.8	480	433.3	666.8	410.6	460	603.6	460.5	456.3	505.5
VEGF sR3	Vascular endothelial growth factor receptor 3	14273.5	21465.3	15460.6	17534	20319	27684.1	21093.2	16259.9	13590.4	13469.6	10139.7	14180	15221.7	5594.4
C5	Complement C5	92.8	62.4	98.9	60.6	60	56.3	65.2	61.8	69.5	835.7	54.6	55.7	57.3	72.3
Apo E	Apolipoprotein E	177.9	164.1	156.8	175.9	149.2	164.3	156.2	177.4	160.9	127.8	141.5	171.9	156.7	158.9
BDNF	Brain-derived neurotrophic factor	117.7	61.2	191.5	75	101.2	76.6	78.2	60.2	100.3	409.9	48.8	56.9	56.2	73.3
bFGF-R	Fibroblast growth factor receptor 1	12200.7	18135.4	11568.2	17048.4	18564.4	22948.5	17294.3	17209.9	16609.2	14744.2	20378	22531.5	19534.4	14286.2
C8	Complement component C8	304.8	304.5	284.8	326.3	314.1	351	323.5	328.1	471.8	227.6	266.5	324.2	278.8	293.5
Cathepsin G	Cathepsin G	192.4	285.2	247.9	287.4	302.7	311.1	268.8	299.9	304	860.1	852.8	284.2	269.4	264.8
CXCL16, soluble	C-X-C motif chemokine 16	316	242	416.4	281.3	271	263.3	252.3	276.6	298.9	740.6	209.2	225.8	205.9	237
FGF-10	Fibroblast growth factor 10	82.7	45.4	41.3	53.2	43.1	53	45.3	49.6	42.4	62.8	47	49.7	48.3	56.6
FGF-8B	Fibroblast growth factor 8 isoform B	206.1	232.8	284.2	267.3	272.2	264.8	257.8	304.7	472.5	6385.9	218.1	208.7	228.2	251.2
GIIE	Group IIE secretory phospholipase A2	143.9	89.4	103.4	93.5	86.6	97.6	87.9	94	94.2	583.5	86.6	100.2	109.4	72
GV	Calcium-dependent phospholipase A2	166.7	119.7	131.5	104.1	110.7	98.8	122.1	115.2	99	351.1	110.8	97.8	104.7	155.1
IL-12	Interleukin-12	285	203	393.9	240.6	252.6	233.8	219.2	251.8	398.4	1825.9	180.6	179.9	182.6	238
MIP-3a	C-C motif chemokine 20	150.6	178.5	102.9	158.3	158.3	162.9	164.1	162.1	136.3	1224.5	184	194.5	186.1	169.7
SAP	Serum amyloid P-component	256.4	290.7	292.7	266	303	291.8	281.5	277.3	292.7	744.8	315.1	320.5	327.9	330
SCF sR	Mast/stem cell growth factor receptor Kit	167	144	301	152.6	182.1	151.1	146.2	143.3	169	185.5	127.3	141.1	141.4	154.1
TIMP-3	Metalloproteinase inhibitor 3	58493	55282.9	51018.5	51885.3	51075.3	35750.7	83325.5	65206.6	32886.4	45850.8	53626.9	37961.1	64475.5	107256
TWEAK	Tumor necrosis factor ligand superfamily member 12	127.7	134.3	158.2	135	134.3	127.6	134.1	139	129.8	896.1	127.9	131.9	123.3	135.3
Angiopoietin-4	Angiopoietin-4	147.3	119.2	132.7	100.4	104.9	100.1	113.3	96.2	98.8	80.3	93	110.8	106.8	137
Cadherin E	Cadherin-1	299.4	225.9	234	235.6	227.5	240.8	206.8	222.1	243.4	230.5	222.8	239.7	222.2	185.8
GFRa-3	GDNF family receptor alpha-3	182.9	227.8	209.3	238.6	251.5	268.3	236.4	262.5	241	184.6	203.7	245.6	233.6	244.3
Ephrin-B3	Ephrin-B3	197.2	270.6	239.2	271	279.9	293.7	247.7	316.6	281.5	474.5	250.6	253.6	245.2	268.8
GFRa-2	GDNF family receptor alpha-2	1034.6	1115.3	1215.7	1235.2	1730.3	1933.5	1522.6	1345.7	1334.6	1258.5	1988	1898.5	1649.1	1533.2
6Ckine	C-C motif chemokine 21	112.2	88.2	114.2	66.5	72.4	61.1	79.6	71	67.9	312.2	74.4	109.9	90.2	102
RANTES	C-C motif chemokine 5	1213.1	1019	765.1	710.7	783	611.9	886.9	893.8	569.3	997.5	879.3	727.3	837.6	1362.6
HMG-1	High mobility group protein B1	1112.7	2127.4	1046.8	1178.8	1273.1	1327.2	1821.8	1276	1161.1	1596.6	1577.1	946.9	2528.8	1994.9
OPG	Tumor necrosis factor receptor superfamily member 11B	781.3	1321	855.2	1408.4	1312.4	1448.9	1321.6	1349.4	1174.9	870.1	1232.8	1433.9	1263.4	1304.7
b-Endorphin	Beta-endorphin	205.3	101.6	219.5	172.4	318.4	321.5	172.3	142.8	160.8	209.8	167	198.7	152.6	108.7
Factor I	Complement factor I	9395.8	17168.8	8392.9	15097.2	15118.8	19077.7	16905	14153.5	12818.2	11657.8	16510.9	16907.9	16101.7	11457.3
IGFBP-2	Insulin-like growth factor-binding protein 2	3068	3888.7	3185.7	4687.4	3917.3	4787.8	3419.7	4299.9	4391.2	4681.1	4009.3	4178.1	4139.7	2873.3
IGFBP-3	Insulin-like growth factor-binding protein 3	187	169.2	215.1	174.9	175.9	168.4	166.8	186.8	178.8	3646.3	1140.2	164.2	164.3	165.4
Leptin	Leptin	259.6	160.6	460.1	212.7	296.3	197.2	183.6	219.2	265.5	117	138.8	167.8	187.6	201
MCP-1	C-C motif chemokine 2	105.6	102	128.9	86.5	100.1	77.4	95.2	88.7	89.4	71.6	84.8	93.8	100.5	118.3
MMP-9	Matrix metalloproteinase-9	264	160.7	479.5	185.4	237	182.6	176.5	174.7	229.7	140.4	138.2	169.6	174.1	183.4
Myeloperoxidase	Myeloperoxidase	129.1	76.6	138.5	87.6	84.4	75.9	81.1	75.4	87.3	155.9	74.3	81.6	77.6	77.8
PRL	Prolactin	1422.4	1635	1923.6	1973	1830.8	1948.5	1518	2115.6	1961.4	1368.5	1601.7	1728.5	1397	3149.2
ROR1	Tyrosine-protein kinase transmembrane receptor ROR1	265.7	194.2	392.7	249	241.1	219.4	186.8	254.2	264	308.9	199.2	192.1	789	219.8
VEGF	Vascular endothelial growth factor A	1423.8	2398	1428.8	2361.9	2747	3475.7	3002	2553	2194.5	1858	3719.3	2889.5	2545.8	2259.4
4-1BB	Tumor necrosis factor receptor superfamily member 9	118.3	110	96	107.1	99.8	111.1	106.4	95.2	106.7	179.7	96.3	101.9	107.4	87
4-1BB ligand	Tumor necrosis factor ligand superfamily member 9	98.8	76.4	63.8	74.8	66.6	84.9	68.2	69.7	78.1	56.6	70.8	81.2	76.1	53.4
Angiopoietin-2	Angiopoietin-2	113.9	33.5	63.7	39.6	44	48.9	44.7	31.1	37.8	84.7	47.1	58	44.2	33.5
B7	T-lymphocyte activation antigen CD80	206.7	101.3	185.7	126.1	120.2	116.5	111.4	123.2	131.7	4966.3	93.1	94.4	104.8	91.9
CD30	Tumor necrosis factor receptor superfamily member 8	165.8	87.6	251.6	103.9	129.5	88.5	100.3	102.7	151.1	70.7	73	77	120.7	102.4
CLF-1/CLC Complex	Cytokine receptor-like factor 1:Cardiotrophin-like cytokine factor 1 Complex	156.1	100.1	108.9	115.9	93.9	110.3	100.2	112.4	103.3	762.5	82.8	91	86.6	84
Cystatin C	Cystatin-C	61.1	33.6	39.5	34.9	34.1	34.7	33.5	31.6	30.2	208.5	38.2	37.8	33.4	34
Dtk	Tyrosine-protein kinase receptor TYRO3	124.6	63.2	127	81.3	81.3	73.2	67.6	79.9	102	357.4	78.1	57.9	64	58.2
eIF-5	Eukaryotic translation initiation factor 5	307	882	265	264.7	310.4	286	282.2	452.8	277.1	851.1	360.3	289.1	316.5	481.5
Ephrin-A4	Ephrin-A4	91.7	54.4	69.4	52.3	49.4	55.8	45.6	49.2	58.5	37.7	44	43.9	51.5	42.4
Ephrin-A5	Ephrin-A5	508.9	724.4	371.6	730.9	698.1	972	770.5	696	674.9	687.7	965	1380	1034.2	685
ERBB2	Receptor tyrosine-protein kinase erbB-2	92.4	32.8	41.9	36.6	33.7	27.6	26.4	76.4	32.6	22.4	30.2	27.8	29.9	23
ERBB3	Receptor tyrosine-protein kinase erbB-3	99	28.3	76.9	39.1	35.8	38.8	36.8	37.7	44.5	98.2	95.6	35.3	37.8	30.5
ERBB4	Receptor tyrosine-protein kinase erbB-4	96.6	54.3	48.7	55.5	50.5	60.7	54.7	49	51.1	281.4	51.6	62.9	56.2	40.6
GA733-1 protein	Tumor-associated calcium signal transducer 2	155.8	135.9	106.6	116.1	104.7	235.6	131.5	124.5	97	396.4	112.7	108.5	123.2	170.2
gp130, soluble	Interleukin-6 receptor subunit beta	163.2	35.8	152.9	45.4	48.7	38.3	43.2	40.1	137.9	433.5	29.4	35	32.8	33.7
HO-2	Heme oxygenase 2	175.3	148.9	167.9	219.3	164.7	185.5	179	232	229.7	252.7	189.5	176.9	228.5	207.1
HPV E7 Type 16	Protein E7_HPV16	87.6	49.7	59.2	50.3	41.1	51	73.1	45	42.6	932.9	42.6	47.7	50.1	43.9
HPV E7 Type18	Protein E7_HPV18	278	259.6	302.4	293.3	295.3	316.9	270.6	303.8	330.2	394.9	550.6	258.2	232.7	251.3
HSP 90a/b	Heat shock protein HSP 90-alpha/beta	112084	148321	115780	143658	156308	128670	160327	153351	113173	140837	211658	185674	229851	161703
IL-1 R AcP	Interleukin-1 Receptor accessory protein	145860	260824	163602	236288	263946	245371	219056	247570	225965	212428	277622	263548	264003	144080
IL-10 Rb	Interleukin-10 receptor subunit beta	228.5	229.2	276.5	250.1	248.7	266.3	231.3	481	315.2	342.8	216.8	230.5	212.6	195.6
IL-12 Rb1	Interleukin-12 receptor subunit beta-1	258.2	108.1	186	122.3	140.2	139.4	118.7	118.3	140.1	123.8	115.9	113.8	116.3	97.5
IL-13 Ra1	Interleukin-13 receptor subunit alpha-1	385.9	594	286.1	660.1	753.9	851.8	768.8	639.2	433.5	1109.9	844.7	626.7	401.7	540.9
IL-2 sRg	Cytokine receptor common subunit gamma	2180.3	3553.5	1624.2	2161.2	2304.7	2068.1	3421.5	2861.4	1546.9	2500.6	3241.8	2720.3	3124.7	5590.3
Layilin	Layilin	125.4	103.9	236.2	119.5	154.7	107.2	122.9	111.2	151	1050.3	113.7	95.4	108.1	126.6
Lymphotoxin b R	Tumor necrosis factor receptor superfamily member 3	883.7	1382.2	852.5	1554.2	1430.9	1709.7	1292.6	1688.7	1455	7504.9	1339.2	1399.3	1216.4	1159.9
Macrophage mannose receptor	Macrophage mannose receptor 1	8203.5	11953.4	7376	10109.8	13484.3	16821.6	11604.7	18525.2	18587.2	16333	14044.1	14552.8	18357.5	11336.9
M-CSF R	Macrophage colony-stimulating factor 1 receptor	83.7	17.9	57.6	25.5	25.7	21.1	25.8	24.8	31.1	540.3	20	25.2	22	22.2
MSP R	Macrophage-stimulating protein receptor	173.2	97.9	236.9	112.8	134.2	107.6	107.5	100.9	134.8	152.4	92.1	98.5	96.1	99.9
PAFAH beta subunit	Platelet-activating factor acetylhydrolase IB subunit beta	1551.7	2836.6	1060.7	1690.8	1805.9	1604.7	2381.1	2343.7	1278.9	2088.1	2501.1	2324.7	2347.7	3262.2
P-Cadherin	Cadherin-3	2646.5	3132.8	2546.8	2676	2908.1	3955	3716.4	2665.4	3242.5	4028.1	2985.1	3095.1	3221	2737
PKC-A	Protein kinase C alpha type	7705	7537	4539.5	9194.5	8469.7	6355.7	17060.6	23363.2	18596.8	10253.4	22856.4	13610.4	9727.3	63342.7
PKC-Z	Protein kinase C zeta type	302.3	397.5	379.6	392.4	384.1	422.9	593.4	312.8	375.7	2045.2	441.5	351.3	432.9	518.9
Rab GDP dissociation inhibitor beta	Rab GDP dissociation inhibitor beta	57190.9	97483.7	54933.5	55810.9	65162.8	48748.9	71542.3	78830	43265.1	70377	87355.2	66692.8	78507.7	85579.2
sICAM-3	Intercellular adhesion molecule 3	164.8	114.6	262.8	133.1	150.5	128.8	124.1	126.4	181.4	393	91.1	97	91.4	121.1
suPAR	Urokinase plasminogen activator surface receptor	144.1	148.7	206.2	156.3	176	151.1	148.7	148.3	180.1	119.5	132.6	128.3	133.3	159
tau	Microtubule-associated protein tau	207.2	209.8	382.9	270.5	292.3	211.3	241.9	222.3	264	334	184	190.4	206.4	302.1
TNF sR-I	Tumor necrosis factor receptor superfamily member 1A	259.3	273.2	259	196.6	270.1	165.2	234.1	242.5	190.6	202.9	225.5	208.6	227.6	353
TrkC	NT-3 growth factor receptor	275.1	411.2	249.2	330.8	377.2	496.6	426.6	358.5	302.4	413.6	436.4	702.3	521.7	339.1
BCMA	Tumor necrosis factor receptor superfamily member 17	180.5	151.2	178.8	141.1	135.8	121.6	143.7	146.7	130.1	237.2	246.5	130.5	132.5	185.4
Bone proteoglycan II	Decorin	509.5	786	539.1	585.2	630	564.3	731.8	731	476.7	641	714.7	607.3	685.9	1101.8
Calpain I	Calpain I	42816.6	60306.6	34664.1	45945	42979.4	43023.6	47806.2	53443	40820.3	46571.7	62160.7	44159.3	61944.3	48893.4
CK-MM	Creatine kinase M-type	4869.8	8137.3	5552.2	6561.9	3210.8	2779.7	3422	3339.8	3319.5	8723.2	3719.7	5376	8744.8	4543.5
Cripto	Teratocarcinoma-derived growth factor 1	113.7	109.9	127.5	106	114.3	110.8	105.2	107.8	111	214	103.2	108.3	100.3	106.4
ERBB1	Epidermal growth factor receptor	126087	246646	145118	215836	247934	222278	194088	232684	215233	196148	272580	262148	267236	141038
HGF	Hepatocyte growth factor	214.1	261.7	161.4	230.7	204.7	238.2	244.7	249.6	188.6	424.1	241.4	236.9	219.8	293.6
HSP 60	60 kDa heat shock protein, mitochondrial	2684.9	3314.9	1997	4375.5	2631.3	2538.8	4906.9	4203.3	2531.3	9997.1	4688.5	6363.1	5203.4	7931.7
iC3b	Complement C3b, inactivated	12030.6	19097.6	8774.2	14688.2	18418.6	25541.5	25713.1	12582.4	10663.5	13162.1	39344.9	25624.7	21002.4	26736.2
IGFBP-5	Insulin-like growth factor-binding protein 5	31357.8	56580	32132.5	58334.4	82752.1	83306.5	82018.7	62637.1	55539.9	55169.6	58962.9	57084	62257.1	50933.3
IGFBP-6	Insulin-like growth factor-binding protein 6	129.5	91	161.5	101.4	107.4	91.4	99.3	94.8	118.1	305	91.1	100.1	101.7	101.8
MIA	Melanoma-derived growth regulatory protein	351.1	356.1	327.8	361	372.2	543.4	433.7	321.4	333.9	2507.4	604.4	932.4	593.1	493.9
NPS-PLA2	Phospholipase A2, membrane associated	412	422.4	427	458.5	423	480.7	405.6	471.9	433.3	700.9	382.9	435.9	360.9	396.8
OSM	Oncostatin-M	293.8	362.9	308.8	404.6	363.7	425.7	332.8	410.1	395	7637.6	345.3	341.5	303.5	294.8
PECAM-1	Platelet endothelial cell adhesion molecule	127.5	148.6	177.5	157.6	160.1	138.2	147.7	155.6	154.3	788.7	137.4	134.2	146.3	170.7
Persephin	Persephin	120.9	92.4	80.6	90.2	82.6	89.1	82.8	85.1	90.3	204.9	88.2	86.5	83.3	74
PF-4	Platelet factor 4	161.5	202.6	151.7	155.6	163.4	167.8	197	170.4	138.6	840.8	180.1	180.2	181.9	246.4
Protein S	Vitamin K-dependent protein S	138412	260990	127057	247701	268952	274968	234399	265908	244505	221031	349502	315882	337180	210021
TACI	Tumor necrosis factor receptor superfamily member 13B	222.5	314.6	267.2	325	300.6	316.1	272.2	386.8	505.5	296	283.4	265.2	253.5	307.1
TECK	C-C motif chemokine 25	96.2	35.3	72.7	46.6	41.2	36.5	36.6	41.4	50.4	144.4	33.1	37.8	36.8	31.9
Thyroxine-Binding Globulin	Thyroxine-binding globulin	284.3	361.7	276.7	274.6	270.3	247.3	334.2	331.2	232.6	692.5	311.3	267.1	306.9	538.3
TNFSF18	Tumor necrosis factor ligand superfamily member 18	180.4	221.3	195.2	228.3	219.7	248.7	211.2	229.6	333	184.1	202.8	225.5	199.8	172.7
CNTFR alpha	Ciliary neurotrophic factor receptor subunit alpha	603.2	996.9	490	856.4	899.5	1218.3	847.7	912.1	898	1524.3	961.1	1147.8	1027.9	605.9
EMAP-2	Endothelial monocyte-activating polypeptide 2	5261	8837.4	3966	10890.8	10347.5	14753.9	11850.3	13399.3	12718	8901.5	16509.2	21994.4	12419.1	9670.7
EPO-R	Erythropoietin receptor	128445	254733	110544	213295	258155	208908	246120	265574	176738	176194	260812	192522	296103	224164
G-CSF-R	Granulocyte colony-stimulating factor receptor	216.4	254.2	195	222	252.8	292.7	260.7	235.2	239.4	244.4	261.8	301.6	285	244.4
IL-1F7	Interleukin-37	462.3	682.2	517.4	987.3	677.6	890.7	643.4	847	717	2689.1	639.9	672	515.5	561.5
Laminin	Laminin	193.4	284.4	137	192	205.4	179	247.2	253.1	141.2	222.3	245.6	213.1	248.3	399.7
MICA	MHC class I polypeptide-related sequence A	55.1	20.4	19.3	21.8	19.1	22.3	16.9	17.3	16.4	18.6	20.1	22.5	18.1	14.5
NADPH-P450 Oxidoreductase	NADPH--cytochrome P450 reductase	113.9	110.2	156.5	120.5	126.4	117.6	675	126.4	127	7377.2	93.9	104.5	115.3	114.8
NANOG	Homeobox protein NANOG	68.1	36.8	43.4	40.5	28.8	32.1	28.7	32.3	37.5	39.1	40.6	38	37.5	24.8
NKp44	Natural cytotoxicity triggering receptor 2	77.2	42.9	46.6	47.1	37.9	44.5	38.5	40.8	42.7	154.5	43.5	39.7	37.9	32.1
Noggin	Noggin	784.4	1143.3	564.2	1146.5	1086.1	1321.2	1109.3	1040.1	957.4	1847.1	1274.9	1469.3	1258.6	881.1
NovH	Protein NOV homolog	250.1	248.9	257.7	234.7	294.1	288.8	289.3	263.9	324.5	1313.1	249.5	294.8	247.3	278.5
Siglec-6	Sialic acid-binding Ig-like lectin 6	68.3	33.3	45	31.7	29.2	30.4	28.3	26.5	30.5	22.1	25.3	26.5	30.1	25
Siglec-7	Sialic acid-binding Ig-like lectin 7	133	68.5	99.6	68.6	60.4	59.1	65.5	68	64.2	188.4	59.8	57.3	58.6	74.5
Sonic Hedgehog	Sonic hedgehog protein	454.2	801.9	295.5	700	686.5	824.8	736.2	728.8	606.5	639	803.6	1027.6	864.5	492.6
TSLP R	Cytokine receptor-like factor 2	395.3	635.6	368	463.7	474.7	430.4	573.1	563.6	397.4	1009.1	580.4	515.3	559	822.6
ULBP-3	NKG2D ligand 3	337	441.7	283	328.9	327.2	295.4	418.2	403.3	252.8	3863.3	399.1	342.7	397.7	647.1
Activin A	Inhibin beta A chain	1300.3	1639.1	912.9	1759.4	4641.4	6097.3	3572.8	1325.8	1243.2	1456.7	3385.7	2277.3	2154.4	2448.1
Apo A-I	Apolipoprotein A-I	88.9	45.1	69.9	48.9	46	45.7	43.7	48.5	57.6	40.4	62	44	39.9	44.9
Azurocidin	Azurocidin	145.5	169.7	127.3	124	124.6	109.6	161.2	149.5	102	464.1	145.3	123.8	154.9	230.4
BMP-14	Growth/differentiation factor 5	324.8	427.8	233.6	505.9	462.9	537.7	6978.4	629.1	455	985.4	439.6	422.2	415.4	767.6
C1q	Complement C1q subcomponent	154	148.5	154.1	176.4	149.4	163.5	146.1	170.4	150.1	137.6	136.8	172.5	135	153.7
C3	Complement C3	232	152.7	110.7	175.3	138.6	176.2	142.5	181.9	168	2257.1	165.4	162.3	141.8	145.9
C3adesArg	C3a anaphylatoxin des Arginine	112.1	110.4	69.9	121.2	91.1	108.7	99.7	94.7	93	96.6	110.2	111	102.4	88.3
DRR1	Protein FAM107A	135.7	143.3	101.8	154.7	135	170.1	131.2	147.5	136.6	183.6	145	145.2	134.2	107.2
FGF-18	Fibroblast growth factor 18	117	48.8	54.4	53.7	48.8	57.9	47	53.8	52.3	185.6	223.2	43.6	48.7	38.2
FGF-19	Fibroblast growth factor 19	144.2	53.8	107.7	59.2	61.8	48.3	54.4	52.6	69.9	618.9	50.9	51.8	60.2	49.8
FGF-20	Fibroblast growth factor 20	141.4	156.8	108.8	140.7	127.7	161.5	178.9	137.2	118.4	635.8	159.2	171.6	158.3	133
FGF9	Fibroblast growth factor 9	184.7	242.7	151.8	257.6	232.8	294.1	232.1	290.3	242.9	2514.8	236.9	255.8	226.5	196.1
GDF-11/8	Growth/differentiation factor 11/8	9950	13724.6	10684.9	15691.8	14751.7	19680.7	15322.5	15149.5	13881.5	14203.7	12152.7	18045.6	14177.1	8084.5
Hemopexin	Hemopexin	50.9	12.1	16.6	12.8	12.1	14	12.1	10.9	12.5	17.5	13.1	17.1	11.4	10.8
HIV-2 Rev	Protein Rev_HV2BE	73.3	31.4	40.7	44.5	41.4	44.5	31.2	41.2	42.9	60.7	74.9	46.7	44.9	33.1
I-309	C-C motif chemokine 1	352.3	357.6	384	393.3	372.6	404.8	360.7	370.7	378.2	1870.1	358	356.6	302.2	294
IGFBP-1	Insulin-like growth factor-binding protein 1	366.9	373.6	320.6	301.7	189.9	361.7	228.5	189.8	189.6	534.5	1989.7	988.8	1036.2	1097.7
IL-10	Interleukin-10	111.9	43.8	85.9	44.6	39.6	35.5	35.3	37.9	107	157.2	28.3	33.4	40.7	28.3
IL-16	Interleukin-16	4855.1	4321.7	3676.9	5976.2	5123.4	5950.3	5298.9	4893.9	4777.1	4487.9	6684.8	3674.6	6667.5	4914.4
IL-17F	Interleukin-17F	108.4	62	64.3	64.5	57.8	66.1	86.4	69.6	63.1	183.4	53.7	54.8	51.7	56.8
IL-22	Interleukin-22	184.5	236.6	145.5	185.1	170	161	199.7	236.7	143.8	516.2	314.9	307.8	278	298.5
Lactoferrin	Lactotransferrin	119.1	88.5	103.2	94.1	81.7	93.7	170.7	131.1	85.8	182	90.2	109.3	83.8	62.9
LAG-1	C-C motif chemokine 4-like	75.3	31.9	64.9	37.9	37.1	40.3	35.5	37.3	46.6	514.8	611.3	30.4	31.1	29.7
LD78-beta	C-C motif chemokine 3-like 1	268.4	356.3	246.9	398.7	341.4	408.2	327.3	396	375.3	1412.1	326.7	326.8	307	305.1
MCP-2	C-C motif chemokine 8	114.8	124.3	70.6	126.2	107.7	131.3	108.3	112	102.4	117.2	119.3	139.3	122.7	88.2
MMP-3	Stromelysin-1	119.9	122.7	103.1	101.7	93.8	96.5	103.9	111.5	90.6	223.5	99.3	98.5	107.4	120.2
MMP-7	Matrilysin	120.5	80.5	93.7	88.5	75.4	71.6	78.1	85.1	69.8	338.8	99.3	132.8	77.5	109.8
NAP-2	Neutrophil-activating peptide 2	60.6	31.4	36.6	37.9	32.1	36	48	36.7	30.5	197.5	30.1	32.6	32.7	40.4
SOD	Superoxide dismutase [Cu-Zn]	444.7	682.6	470.2	497.6	546.9	483.8	613.2	656.9	418.9	457.3	573.9	497.9	565.1	986.9
Alkaline phosphatase, bone	Alkaline phosphatase, tissue-nonspecific isozyme	327.6	343.9	385.5	304.9	292.8	361.5	954.7	573.5	300.7	2314.4	475.2	421.8	311.2	240.7
Fibrinogen	Fibrinogen	127567	267335	122415	232301	252908	254721	227045	242831	217366	204066	325961	315902	313185	196686
Apo B	Apolipoprotein B	119.9	143.2	81.7	135.7	119.4	148.4	118.2	126.4	109.3	127	131.6	136.8	122.6	107.4
ACE2	Angiotensin-converting enzyme 2	229.2	320	165.9	265.4	245.2	276.8	279.7	325.5	205.6	9641.9	286.4	262.5	347	394.7
Activin RIB	Activin receptor type-1B	149.2	95.7	96.6	111	103	102	95.1	102.7	101.8	394.4	103.1	105	96.1	74.1
ADAMTS-4	A disintegrin and metalloproteinase with thrombospondin motifs 4	105.1	38.1	67.6	46.1	37.8	33.5	33	37.7	47.2	36.4	45.9	36.8	34.9	28.3
Angiopoietin-1	Angiopoietin-1	6526.6	5457.8	3576.1	6003.1	4712.4	3351.7	6804.8	11145.8	5210.2	5153.6	5132.4	3956.7	7472.8	12489.4
ART	Agouti-related protein	140.1	151.7	116.6	166.7	137.4	189.4	168	161.7	150.2	214.4	144.6	195.9	170.8	118.1
BCAM	Basal Cell Adhesion Molecule	206.3	251.7	147.3	259.8	235.4	281.5	232.2	254.2	212.4	272.9	252.1	253.6	245	246.2
Cadherin-5	Cadherin-5	9980.9	13052.8	9400.2	12053.5	12819.4	18203.8	13895.7	13095.4	12802.5	12454.9	22651.8	23123.5	17893.6	14809.2
CD97	CD97 antigen	272.7	319.6	254.1	305.1	298.1	325.5	301.6	295.2	282.2	327	418.2	331.1	308.9	266.2
COMMD7	COMM domain-containing protein 7	314.4	448.5	307.5	443.7	437.2	427.7	483.1	444.2	375.8	374.6	460.8	524.6	509.3	507.8
EDA	Ectodysplasin-A, secreted form	420.9	552.4	306.5	608.2	547	722.1	521.3	631.2	522.6	3382.8	2100	637.7	508.2	437.3
Fractalkine/CX3CL-1	Fractalkine	210	194.5	228.8	222	208.7	218.8	202.7	212.8	213	536.1	186.2	194.9	163.6	190.7
HAI-1	Kunitz-type protease inhibitor 1	160.4	86	161.7	105.8	106	89.8	95.6	95.5	284.7	301.6	69.3	73.5	90.6	100.5
IL-27	Interleukin-27	177.1	95.2	143.8	101	127.6	87.9	111.4	103.5	111.3	1545.5	93.2	94.7	97.9	112.6
Kallikrein 11	Kallikrein-11	101.8	113.4	167.4	109.9	116.5	108.8	116.2	104	107.9	119	99.2	104.8	102.9	139.9
Kallikrein 4	Kallikrein-4	76.4	78.1	99.4	87.4	88.2	78.7	90	79.2	94.7	77.8	160.9	75.3	83.4	90.8
kallikrein 8	Kallikrein-8	110.1	102.9	227.4	121.8	156.8	120.9	115.4	110.6	140.1	76.1	86.7	134.5	127.9	113.5
Ku70	X-ray repair cross-complementing protein 6	87.7	52.9	45.1	44.5	36.9	42.7	48.8	45.5	41.7	169	73	49.2	54	34.3
Lipocalin 2	Neutrophil gelatinase-associated lipocalin	137.3	59.3	77.5	63.7	61.8	65.6	59.3	58.7	61.7	80.6	64.3	80	60.4	47.7
Met	Hepatocyte growth factor receptor	159	106.4	92.8	112.5	97.1	107.4	96.3	100	103.9	1993.7	492.7	112.6	103.7	77.1
MMP-17	Matrix metalloproteinase-17	141	115	267.1	144.2	187.9	144.8	141.8	131.5	520.6	235.6	117	126	118.6	160.5
OX40 Ligand	Tumor necrosis factor ligand superfamily member 4	85.2	145.7	102.1	77.1	81.7	72.7	75.4	73.4	83	111.8	77.7	74.9	74.9	76.1
sFRP-3	Secreted frizzled-related protein 3	389.5	216.1	545.7	274.1	287	267.6	283.1	275.6	324	2656.3	206.6	217.9	193.7	248.9
sICAM-2	Intercellular adhesion molecule 2	85.4	81.1	111.3	77.9	88	85.5	79	74.6	89.7	88.2	68.9	71.6	73	155
SPINT2	Kunitz-type protease inhibitor 2	118.7	138.1	85.6	138.2	126.3	149.5	126.9	124.9	125.5	207.1	165	156.2	136.5	106.5
sTie-1	Tyrosine-protein kinase receptor Tie-1, soluble	178.7	150.8	129.9	148	137.1	163.3	133.6	140.2	152.1	691.3	591	157.1	144.4	117.7
Ubiquitin+1	Ubiquitin+1, truncated mutation for UbB	29812.7	46757.4	25213	22994.8	29279.1	35262.2	38303.1	32460	23646	35348.9	35841.5	33767.3	33017.9	39384.4
WIF-1	Wnt inhibitory factor 1	468.4	545.2	559.7	680.2	825.2	1055	885.9	782.3	730.3	610	2691	3163.6	1913.3	1690.1
AIF1	Allograft inflammatory factor 1	599.8	900.3	760.7	606.1	689.4	699.8	643	692.4	621.1	722.3	671.1	780.9	767.3	773.1
ARGI1	Arginase-1	203.2	203.8	195.1	218.8	213.3	225.5	194.7	206.4	218.5	147.1	196.6	222.2	191.7	183.4
C5a	C5a anaphylatoxin	132.4	65.3	88	67.6	61	65.3	59.3	70.8	68.9	137.5	59.5	57.7	51.5	65.1
CHK1	Serine/threonine-protein kinase Chk1	132.2	130.5	126	130.4	127.4	143.5	127.8	123.7	124.2	122.9	121.3	137.2	131.2	111
ERK-1	Mitogen-activated protein kinase 3	10599.8	14773.7	8746.9	11460.9	9662.8	10392	14070.8	10539.9	8493.5	13961	9968.6	13181.5	18015.1	15203.5
Glucocorticoid receptor	Glucocorticoid receptor	153.7	117.3	119.3	87.7	88.9	78.7	104.2	100.8	77.1	183.3	100.1	90.1	101.1	157.1
Hat1	Histone acetyltransferase type B catalytic subunit	143.6	151.4	124.7	125.3	124	119.2	141.5	136.6	117.5	114.8	136.9	127.3	139	173.3
HDAC8	Histone deacetylase 8	311.4	386.2	454.3	424.9	474.9	456.5	402.9	410.1	420.3	460.7	397.6	447.7	429.1	394
Karyopherin-a2	Importin subunit alpha-1	96	49.1	67	58.4	45.8	44.1	48.6	47.6	53	1370	99.6	52	63.4	47.2
MEK1	Dual specificity mitogen-activated protein kinase kinase 1	992.2	1295.8	682.3	1317.2	1463.6	1402.8	1872.8	1380.1	848.2	1029.8	1459.2	1260.3	1499.2	2724.1
MOZ	Histone acetyltransferase KAT6A	364.7	308	552.7	353.2	384.5	397.5	343.5	352.3	378.2	724.3	250.1	284.3	278.3	364.8
PKC-D	Protein kinase C delta type	81.4	88.1	74.9	72.6	84.1	86.6	81.1	80.3	75.2	146	191	87.5	88.5	72.6
RAC1	Ras-related C3 botulinum toxin substrate 1	64997.2	74148.6	53884.1	65930.4	62191.7	48851.9	85802.7	79179.7	44716.7	53491.6	69262	60238.8	59035.1	104144
RAD51	DNA repair protein RAD51 homolog 1	280.3	299.9	285.2	360.6	308.7	349.7	298.3	348.5	323.3	599.6	453.2	298.6	253.9	277
TBP	TATA-box-binding protein	210.2	253.3	152.9	201.2	182	211.9	233	198.6	188.2	499.3	288	277.1	272.9	212.2
Topoisomerase I	DNA topoisomerase 1	230.4	199.8	158.2	148.6	149.2	150.7	294.1	163.2	157	651	181.6	159.8	152.2	158.1
UBC9	SUMO-conjugating enzyme UBC9	10109.2	12751.7	8781.3	8298.8	8097	6482.8	12886.1	9844	6249.2	10927.4	11711.7	9617.2	12917.5	14386
YES	Tyrosine-protein kinase Yes	339.7	388.1	229.4	331.1	294.8	330.3	402.9	354.6	254.3	376.6	384.3	541.3	557.4	649.3
a1-Antichymotrypsin	Alpha-1-antichymotrypsin	172.1	242.4	149.4	154.6	161	144.4	208.9	195.1	131.6	336.8	201.5	158.8	198.1	331.3
C7	Complement component C7	205.5	245.6	192.8	271.9	217.8	263.7	218.2	279.3	261.2	1003.2	239.9	265.5	217.4	221.8
Cardiotrophin-1	Cardiotrophin-1	200.2	123.9	133.1	144.2	119.9	134.9	116.8	135	129.4	346	135.4	115.6	106.9	95
CCL28	C-C motif chemokine 28	453.1	609.1	411.3	529	533.7	713.1	561.9	697.6	463.4	590	489.1	761.6	789	423.3
CD22	B-cell receptor CD22	242.8	316.3	272	351.4	315.5	340.1	296.8	391.9	317.6	1615.8	292.4	271.4	266.4	338.2
HCC-1	C-C motif chemokine 14	118.2	53.1	58.2	60.3	53.4	54.7	46.4	47.8	52.4	55.9	51.9	58.2	51.9	37.4
IL-4	Interleukin-4	149.1	198.9	154.3	170.7	164.4	160.3	171.8	188.8	148.8	388.6	180.6	172.2	179.7	209.7
Midkine	Midkine	289.1	338.5	282.7	376.8	336	409	312.9	390	358.7	922.3	325.7	360.5	299.9	290.5
MPIF-1	C-C motif chemokine 23	150.7	134.7	109.4	123	105.6	129.8	109.4	122.7	119.4	430.1	142.7	113	108.6	93.7
PCNA	Proliferating cell nuclear antigen	46	22.8	38.3	27	22	24.2	23.5	67.1	29.7	560.8	19	17.5	23.6	15.1
sRANKL	Tumor necrosis factor ligand superfamily member 11	130.7	109.6	85.9	123.8	102.8	126.4	105.4	115.7	105.6	90.2	109.4	109	96.1	90.6
PAI-1	Plasminogen activator inhibitor 1	66.7	52.1	116.6	38.1	96.4	76.9	42.8	37.5	48.1	33.5	51.7	43.5	44.7	76.6
Apo E3	Apolipoprotein E (isoform E3)	200.8	244.9	165	214.4	207.3	219.7	207.7	232.1	204.5	182.4	216.1	255.6	249.3	225.7
Apo E4	Apolipoprotein E (isoform E4)	133.8	40.2	124.1	46.2	51.5	42.8	49.9	44.4	60.6	883.7	43.1	40.8	37.3	44.4
Artemin	Artemin	199.7	145.2	180.7	170.3	146.6	154.2	157.3	176.7	208.2	3355.5	128.5	131.8	142.4	135.3
Cytochrome c	Cytochrome c	570.8	979.6	408.9	801.6	822.9	1064.5	878	856.4	673.9	886.1	1116.5	1408.1	1035.9	873.1
Cytochrome P450 3A4	Cytochrome P450 3A4	36940.2	34750.6	34481.6	58960.8	59035.1	47478.2	61938	95267.6	29257.1	21452.6	32401.4	21634.7	20960.4	62902.1
DAN	Neuroblastoma suppressor of tumorigenicity 1	155.9	180.1	183.2	215.1	302.9	364.8	268.6	219	232.2	416.4	240.5	262.2	234.3	248.2
ER	Estrogen receptor	190.9	218.5	139.5	237.6	199.8	219.7	205.6	246.2	189	453	208.3	201.9	196.7	243.6
Factor D	Complement factor D	247.8	182.6	271.6	194.9	201.7	188.7	180.1	202.3	241.3	1640.9	176.2	184.7	175.9	195.8
Growth hormone receptor	Growth hormone receptor	149.4	98.9	215.7	106.7	112.9	92.4	97.4	107.8	126.3	255.2	97.2	91.5	91.5	101.7
GX	Group 10 secretory phospholipase A2	131.6	99.9	157.3	96.3	109.9	87.9	103	99.9	111	102.6	102.3	89.9	87.6	113.2
IGFBP-4	Insulin-like growth factor-binding protein 4	202.2	242.2	254.6	234.3	245	229.4	266.6	255.1	230.2	276.4	239.1	233	243.6	346.5
IGF-I	Insulin-like growth factor I	12184.1	22124.3	12466.5	21389.5	37021.4	34390.4	39696.4	25279.8	18681.6	18903.2	17220.4	26635.5	26633.6	19537.4
Luteinizing hormone	Luteinizing hormone	1049.7	1244.1	1046.8	811.6	884.9	722.1	1189.3	1037.9	604.6	1255.3	1248.2	841.8	1015.1	1889.8
MMP-8	Neutrophil collagenase	4946.4	5201.4	4163.3	6403.4	4515.3	5951.8	4868	4857.1	4704.7	8309	7694.2	8876.7	7028.4	5929.5
NG36	Histone-lysine N-methyltransferase EHMT2	1804.1	2915.3	1347.1	2082.7	2682.1	3536.8	3728.1	2097.6	1718.5	1922.5	6910	3228.9	2864.6	4315.4
Properdin	Properdin	86.8	41.1	60.5	41.6	42.2	42.3	49.9	40.8	44.9	33.7	39.6	47.1	47.9	49.6
Protein C	Vitamin K-dependent protein C	310	437.1	276.3	384.4	342.1	321.7	407.2	437.8	306.3	1002.3	419.4	366	410.9	702.7
PTHrP	Parathyroid hormone-related protein	220.8	197	198	223	200.2	255.6	236.2	223.5	189.9	272.7	2394.3	334.4	195	186.3
SCGF-beta	Stem Cell Growth Factor-beta	165.6	131.4	165.3	146.2	133.5	141.7	126.4	128.1	138.8	204.2	151.2	136.8	124.2	101.7
VCAM-1	Vascular cell adhesion protein 1	1496.7	1760.1	1449	1808	1639.7	2505.2	1958.8	2047.6	2121.1	2981.9	1953	1700.2	1542.6	1827.4
TNFSF15	Tumor necrosis factor ligand superfamily member 15	153.8	185.3	174.1	158.5	178.8	203.2	183	173.7	195.5	405.5	194.2	175.5	185.9	208
ALK-1	Serine/threonine-protein kinase receptor R3	309.1	472.3	343.7	443.8	437.6	426	553.7	508.2	449.1	2612.3	431.2	388.4	418.2	570.9
AREG	Amphiregulin	1583.3	2708.5	1241.9	1640.9	1776	1580.5	2494.2	2201.5	1125	2618.5	2333.7	1849.5	2267.4	4053.5
BMP-7	Bone morphogenetic protein 7	177.7	198.3	107.5	196.3	336	474.4	273	214.6	193.4	221	311.1	314.1	273.1	226.2
CD36 ANTIGEN	Platelet glycoprotein 4	162.8	228.1	174.1	192.7	189.8	184.6	211.2	216	178.1	413	222.5	236	231	277.1
contactin-1	Contactin-1	717.5	1201.2	612.1	983.1	1715.5	2039.4	1664.8	1189	1124.3	1110.2	1587.5	1487.7	1373.3	1242.4
CTGF	Connective tissue growth factor	477.2	787.1	396	580.7	624.6	674.5	779.7	741.7	514.5	1670.4	853.7	763	750.2	1108.3
Desmoglein-1	Desmoglein-1	496.2	698.3	560.2	649.4	649.4	638	681	704.8	575.2	4063.1	639.6	613.9	610	855
EDAR	Tumor necrosis factor receptor superfamily member EDAR	280.8	424.1	254.2	307.7	331.4	309.4	403.1	359	251	2440.9	381.1	369	390	570.9
ENA-78	C-X-C motif chemokine 5	109.7	81.5	114.8	103.5	98.8	108.1	90.4	105.2	105.3	95.7	80.6	84.3	77.2	79
ESAM	Endothelial cell-selective adhesion molecule	95.6	33.7	112.8	41.5	45.7	34.3	39.4	37.6	53.3	49.7	32.2	33.8	34.3	38.1
Galectin-4	Galectin-4	240.4	249.4	210.4	216.7	219.5	205.1	239.2	247.9	240.9	758.7	227	204.7	217.6	289.2
Gro-a	Growth-regulated alpha protein	549.2	892.8	485.4	739.9	710.9	697.1	801.3	879.9	624.7	1267.2	849.5	741.6	780.6	1119.3
Gro-b/g	Gro-beta/gamma	1486.5	2006.3	1652.4	2115.3	1454.9	1321.6	1735.6	1350.3	1096.8	1960.4	2878.8	1342.6	1995.6	3003.2
Histone H1.2	Histone H1.2	26.4	12.4	14.6	21.5	10.7	15.2	15.1	18.2	10.7	41.7	13.4	11.9	27.6	13.5
ICOS	Inducible T-cell costimulator	321.3	421.9	359	415.3	407.6	408	426.8	442.2	387.6	7097.1	375.6	368.8	394.7	442
IFN-g	Interferon gamma	687.7	1056.5	548	743.3	769.6	679.6	1027.3	963.7	528.5	995.6	989.9	853.5	1000	1735.5
IL-1 sRI	Interleukin-1 receptor type 1	95.9	54.4	37.8	37.8	26.8	33.6	30.9	29.3	28.1	30	26.4	30.3	29.1	23.6
IL-17 sR	Interleukin-17 receptor A	191.7	133.1	225	116.7	121.1	110.9	133.4	119.2	120	129.6	108.1	99	107.1	141.6
IL-18 Rb	Interleukin-18 receptor accessory protein	151.6	91.1	122.1	92.9	80.9	79.3	86.4	92.4	84.2	283.2	74.4	71.8	80.4	100.7
IL-1Rrp2	Interleukin-1 receptor-like 2	286.4	422.9	251.9	419.9	392	431.9	370.4	466.9	405.6	539.2	432.7	388.2	363.7	405.2
JAM-B	Junctional adhesion molecule B	1196.2	2021.8	993.7	1471.7	1523.6	1371.9	1825.6	1941.2	1134.4	1440.4	1882.2	1601.2	1768.6	3012.6
JAM-C	Junctional adhesion molecule C	2161.7	3796.6	1702.6	2522.6	2703.2	2259.1	3456.3	3449.9	1809.2	6237.7	3537.7	2801.8	3394.2	6089.3
LSAMP	Limbic system-associated membrane protein	2060.9	2762.3	1783.9	2680.2	3621	4588.4	3218.2	2683.6	2779.2	2425.7	5051	5902.2	4019.6	3102
MBL	Mannose-binding protein C	718.6	947.1	745.7	657.7	716.2	553.2	843.5	818.7	533.7	7556.8	816.8	682.6	803.6	1354.2
NKp30	Natural cytotoxicity triggering receptor 3	76	77.1	54.3	79	64.3	81.3	67.3	80.7	64.9	108.6	76.3	70	72.3	77.4
PD-L2	Programmed cell death 1 ligand 2	389.4	555.4	318.1	419.5	431.1	393.7	563.7	492.1	411.4	2301.4	542.4	520.9	563.9	877.6
PTP-1B	Tyrosine-protein phosphatase non-receptor type 1	1703.3	1729.4	1466.3	2603	1912.4	1707.3	1880.8	3776.1	1922.6	3048.5	1486.9	1369.2	1481.4	2490.2
Siglec-9	Sialic acid-binding Ig-like lectin 9	111	88.7	86.8	84.3	74.6	84.9	77.5	74.8	76.5	442.4	76	83	81.4	58.7
TGF-b R III	Transforming growth factor beta receptor type 3	789.8	836.7	718.9	690	679.9	638.9	813.5	823.6	575.1	4377.8	791.3	749.3	797	1226.8
TSLP	Thymic stromal lymphopoietin	160.1	179.4	166.6	152.4	154	144.1	163.6	167.6	145.7	995.3	155.5	148	152.1	206.3
CTLA-4	Cytotoxic T-lymphocyte protein 4	52.8	21.6	18.6	26	16.3	31	27	21.3	21.7	18.6	21.4	28.5	22.5	18.1
a2-Antiplasmin	Alpha-2-antiplasmin	82.7	24	61.1	28.7	29	28.3	26.7	30.1	35.5	33.8	26.4	29	24.6	24.3
bFGF	Fibroblast growth factor 2	685.9	153.9	218.7	127.3	157	142.8	250.4	123.7	153.3	100.4	111.2	130.7	133.1	126.4
Calpastatin	Calpastatin	6257.3	7200.1	5406	8259.9	8154.1	9195.4	8177.6	7121.1	7250.7	6013	9535.5	9398.1	8375	6528
Ck-b-8-1	Ck-beta-8-1	96.4	57.5	122.5	63.8	67.5	64.1	92.7	93	77.3	61.1	129.8	59.7	51.5	61.9
DC-SIGN	CD209 antigen	500.1	416.9	929	435.8	405.3	511	491.7	402.6	463.6	598.7	475.9	513.1	439.4	366.3
DC-SIGNR	C-type lectin domain family 4 member M	19896.7	24781.7	19329	32632.5	27636.8	27789.1	28606.6	28691.7	27640.9	22861.3	31042.1	30284.5	32038.5	26511.5
Ferritin	Ferritin	120.1	102.1	217.2	2215.1	151.9	101.4	143.7	228.6	112.2	99	487.2	90.7	115.6	142.4
FSH	Follicle stimulating hormone	94	69.7	121.3	58.6	39.6	38.6	38.8	61.9	87.3	49.4	32.6	50.6	56.6	29.6
Galectin-2	Galectin-2	99.5	76.5	145.2	93.7	96.2	76.4	86.9	93	97	62.6	74.6	94.2	84.2	89.1
GFAP	Glial fibrillary acidic protein	563.3	573.8	348.1	981.1	730.6	627.6	929.8	1246.8	705.8	620	713.8	604.5	793.9	999.2
IL-19	Interleukin-19	162.2	80.4	114.1	94.7	91.3	112.7	86	183.2	97.9	74.9	103.5	113.5	94.1	101.8
IL-1b	Interleukin-1 beta	208.5	308.7	210.1	291.5	316.2	320.3	298.6	337.9	308.7	265.5	304.1	308	390.5	318.8
I-TAC	C-X-C motif chemokine 11	95.2	33.1	33.8	38.6	24.4	30.3	24.4	28.9	29.1	32.6	26.6	48.7	38.3	22.1
MIP-1a	C-C motif chemokine 3	186.6	196.9	261.7	182.5	223.4	173	195.8	184.1	185.5	146	167.5	192	186.2	217.7
MRC2	C-type mannose receptor 2	214.2	73.5	213.8	79.4	83.9	67.7	83.7	83.8	121.2	176.7	108.4	73.2	64.8	805.2
Myoglobin	Myoglobin	330.9	62.3	457.7	1212.4	66.9	208.8	85.2	63.3	398.3	91.6	66.1	69.1	380.3	53.6
ON	SPARC	26522.7	25295.7	24761	31219.3	44569.4	55667.2	44291.1	40510	37288.5	39386.1	152370	213028	140342	96538.3
PARC	C-C motif chemokine 18	77	28.8	82.6	31.7	40.5	34.7	36.2	31.2	46	28.4	27	31.5	28.2	33.7
PTN	Pleiotrophin	454.3	402.2	442	421.7	969.2	980.6	706.4	2439.1	1608.2	1926.5	1898.5	2361.3	3346.6	1452.6
resistin	Resistin	207.7	115.5	419.7	141.2	200.1	127.6	151.5	143.5	186.5	98.8	108	111.8	122.7	174.3
Trypsin	Trypsin-1	108.9	24.6	81.9	29.1	26.4	26.3	24.2	26.4	35.7	42.1	28.4	27.6	24.9	22.3
vWF	von Willebrand factor	14393.7	20831.1	12503.6	29285.3	18848.5	24743.5	18728.7	43585.3	42005.8	34421.2	68346.9	49339.8	40908.7	43802.6
Fas ligand, soluble	Tumor necrosis factor ligand superfamily member 6, soluble form	207.1	207.9	174.9	210.1	176.8	213	187	213.6	193.4	167.2	201.1	212.4	215.2	156.8
Flt3 ligand	Fms-related tyrosine kinase 3 ligand	211.2	113.5	279.5	144.9	176.6	135.8	134.5	135	175	101.4	132.9	134.1	120.9	139.7
Haptoglobin, Mixed Type	Haptoglobin	186.8	98.9	229.6	102.7	114.3	97.8	115.1	119.6	117	652.8	98.2	91.1	105.5	172.8
IL-4 sR	Interleukin-4 receptor subunit alpha	110.2	35.8	46.5	40.1	30.6	48.8	30.5	40.3	37.2	80.2	37.8	38.9	38.1	26.3
NKG2D	NKG2-D type II integral membrane protein	140.3	156.5	213.2	140.1	217.6	149	166.9	175	152.1	165.5	140.3	138.6	140.6	226.2
WISP-1	WNT1-inducible-signaling pathway protein 1	5873.4	9904.7	4697.2	10687.4	8993.7	9151.7	8913.8	10730.4	11745.7	8348.6	13080.5	12519.5	12732.7	10430.8
BAFF	Tumor necrosis factor ligand superfamily member 13B	118.2	110.7	138	148.1	124.8	204.2	124.9	136.2	127.6	102.8	120.5	116.2	112.1	177.8
C9	Complement component C9	93.9	18.6	85.1	30.8	33.2	31.1	27.6	31.3	44.4	23.3	23.8	28.2	23.8	27.7
Cathepsin B	Cathepsin B	574.3	489.8	583.8	445.6	444.8	641.2	519.5	482.5	453.5	584.9	456.6	544.9	573.8	438.1
FGF-5	Fibroblast growth factor 5	119.4	105.9	203.7	130.6	167.6	133.1	126.1	117.2	144.7	165.9	123.5	122.7	105.2	126.2
Galectin-3	Galectin-3	39040.8	36108.2	39318.2	51187.5	33701	39875.9	41938.2	35752.2	32965.6	42866.6	27510.7	25123.8	57917.1	19734.6
GDF-9	Growth/differentiation factor 9	137	112.6	276.1	137.2	193.5	143.3	137.5	123.8	159	81.8	124.9	132.5	104.8	151.9
IgM	Immunoglobulin M	144	76.2	238	102	128.6	121.6	133.9	100.6	136.8	78.8	68.1	79.1	72.1	99.4
IL-2	Interleukin-2	7328.3	16040.7	7374.7	17709.5	10015.6	12169.8	9413.4	15339.8	13189.9	11045.4	9343.7	9763.3	12463.5	6631.8
IL-13	Interleukin-13	220.5	196.7	344.9	218.1	251.7	231.4	206.7	239.7	253	392.5	207.4	215.4	199.5	240.1
IL-18 BPa	Interleukin-18-binding protein	4476.2	7137.8	3608.7	6657.3	9579.3	11607.2	10082.8	9084.3	7676.5	6939.9	15221.3	11666.2	9893.5	10074.4
LBP	Lipopolysaccharide-binding protein	70.8	14.8	31.9	13.5	14.7	17	11.4	19.4	15	32.7	12.8	14.2	15.6	14.6
Coagulation Factor Xa	Coagulation factor Xa	104221	227878	103158	205138	225259	215644	190734	220229	190610	179648	286958	266856	265648	162050
PlGF	Placenta growth factor	159.8	49.2	187	76	88.3	82.2	70.2	68.8	104.9	148.4	57.9	59	64.7	67.8
TIG2	Retinoic acid receptor responder protein 2	24370.4	41683.9	23437.3	48955.4	36186.5	42991.8	42608.2	45087.6	43860.7	44393.6	54764.4	42767	43118.2	38918.2
ULBP-1	NKG2D ligand 1	160.8	88	204.6	160.6	113	141.5	103.5	126.7	130.3	171.9	122.9	140.3	134.2	102.4
ULBP-2	NKG2D ligand 2	110.1	78.8	109.9	84.9	81.1	78.5	77.5	78.6	84.4	95.6	86.7	86.6	93.8	80.2
XEDAR	Tumor necrosis factor receptor superfamily member 27	182.7	162.2	253.4	184.2	220.4	233.8	204.7	183.6	191.8	145.8	238.3	219.4	191.1	201.7
Aurora kinase A	Aurora kinase A	252.7	164.8	554.2	241.6	321.1	327.3	246	282.5	292.1	461	178.1	184.3	164.2	260.2
DEAD-box protein 19B	ATP-dependent RNA helicase DDX19B	152.6	62.7	305	90.4	144.1	76	82.7	100.9	137.4	70.3	73.2	110.9	74.5	105
MK01	Mitogen-activated protein kinase 1	1484	1643.1	1286.5	1678.1	1487	2195	2050.7	1838.6	1191.4	3122.7	1309.7	1324	1805.5	3566.3
SMAC	Diablo homolog, mitochondrial	519.7	630.7	525.8	646.1	619	702.7	755.6	669.2	589.9	547.2	689.5	777.5	739.4	786.8
VEGF-C	Vascular endothelial growth factor C	957.4	1596	794.3	1068	1164.8	1040.4	1455.9	1311.9	847.1	1113.2	1818.6	1416.9	1570.2	2494.7
sCD4	T-cell surface glycoprotein CD4	132.4	136.7	163.1	137.2	141.6	139.8	131.4	133.5	137.8	890.2	123.9	124.4	121.5	119.8
IL-2 sRa	Interleukin-2 receptor subunit alpha	218.5	170.4	300.9	187.6	222.6	165.5	163	200.2	207	123.4	164.8	170.8	168.7	207.3
TNF sR-II	Tumor necrosis factor receptor superfamily member 1B	668.9	620.2	1309.7	818.9	867.5	702.6	575	829.2	860.3	539.2	692.3	905.9	620.6	844.2
Siglec-3	Myeloid cell surface antigen CD33	69	35.3	37	31.3	28.3	32.6	25.2	26.4	31.1	28.9	33.3	36.2	33.7	22.8
ADAMTS-5	A disintegrin and metalloproteinase with thrombospondin motifs 5	153.5	142.9	121.5	159.5	141.5	149.4	140.8	144.8	135.5	190.8	153.6	160.2	147	133.9
IDUA	Alpha-L-iduronidase	103.5	37.3	100.1	60.2	43.7	47.8	46.6	38.9	51.5	46.2	54.6	40.7	37.6	37.7
AMPM2	Methionine aminopeptidase 2	6894.3	11775.3	4756.4	8593	9072.6	8432.3	12947.7	12357	6115.5	8206.8	9784.5	13244.6	12991.1	20564.3
amyloid precursor protein	Amyloid beta A4 protein	121.5	53.3	147.8	62.2	63.6	55.5	58.5	53.9	76.4	46.3	48.6	61	48.1	61.6
ARSB	Arylsulfatase B	285.9	397.6	286.6	451.3	367.7	426.4	352.7	429.7	470.2	327.9	409.6	359.3	343.2	356.2
ASAHL	N-acylethanolamine-hydrolyzing acid amidase	149.7	178	125.3	197.4	145.6	170.5	149	161.1	138	180.9	164	169	191.8	149
ATS1	A disintegrin and metalloproteinase with thrombospondin motifs 1	106.9	156.7	115.6	110.6	122.4	115.8	156.7	124.6	108.8	250.8	1087.1	124.5	137.7	178.8
ATS13	A disintegrin and metalloproteinase with thrombospondin motifs 13	65.1	28.3	48	25.4	21.9	23.7	23.1	22.9	25.6	2691.3	36.7	22.9	34	20.9
Carbonic Anhydrase IV	Carbonic anhydrase 4	254.1	201.7	287.2	212.7	228.4	218.5	204.1	197.4	226.1	169.1	191.3	212.9	201.3	182.9
CATC	Dipeptidyl peptidase 1	119.5	92.6	108.2	107.9	95.2	98.7	92.1	89.3	101.8	624.6	91.9	95.5	81.7	88
Cathepsin A	Lysosomal protective protein	150.6	43.6	94.7	46.3	45.3	50.5	41.2	46	62.1	388.4	40.1	41.1	47.9	44.6
Cathepsin D	Cathepsin D	345.9	441.5	413.8	463.3	423.4	437.6	403	465.8	526.7	463.1	399.1	491.6	449.2	440
Cathepsin S	Cathepsin S	158.3	39.6	88	48.9	47.5	45.7	46.6	38.3	56.3	34.7	40.4	40	38.6	36.9
CD39	Ectonucleoside triphosphate diphosphohydrolase 1	323.4	403	365	438	420.9	441.7	384.7	453.5	591.4	1691.5	389	406.2	370	414.8
Coagulation Factor VII	Coagulation factor VII	156.4	107.6	158.8	102.6	112	96.9	106.2	104.7	119.9	114.4	269.1	107.1	121.3	118.8
C2	Complement C2	84.8	42.4	87.2	43	43.5	35.7	43.4	36.7	49.7	46.7	31.7	34.2	34.2	47.5
CRIS3	Cysteine-rich secretory protein 3	165.2	76.6	98.1	77.5	67.4	84.1	72	223.1	73.4	449.4	64.2	69.8	70.6	75.1
Enterokinase	Enteropeptidase	81.5	53.9	72.2	60.3	61.2	63.8	56.8	49.8	59.2	83.1	55.1	62	56.7	45.7
GAS1	Growth arrest-specific protein 1	151.4	218.5	173.9	196.3	205.2	198.5	203.1	202.8	188.1	281.8	205.7	235.4	230.4	215.1
WFKN1	WAP, kazal, immunoglobulin, kunitz and NTR domain-containing protein 1	85.3	91	70.8	83.7	83.5	92.5	81.8	83.4	84.9	545.6	110.9	100.2	114.9	66.3
Glutamate carboxypeptidase	Cytosolic non-specific dipeptidase	358.8	343.5	319.9	357.4	308.7	312.5	410.9	340.4	303.5	282.8	903.4	359.2	382.9	346.9
GPVI	Platelet glycoprotein VI	154.3	83	161.8	74.3	81.1	63.9	88.3	79.6	79.4	104.5	73.3	68.3	74.3	112.6
Granulysin	Granulysin	110.9	38.9	67.6	36	34.7	35.6	43.2	35.5	34.1	225.1	42.4	33.5	34	47.2
HPLN1	Hyaluronan and proteoglycan link protein 1	367.3	529.6	385.4	797.2	623.9	865.3	486	666.3	705	1398.1	6741.5	15155.7	6163.7	4026.1
IDE	Insulin-degrading enzyme	985	1741.4	747.3	1011.5	1021.8	1535.2	1553.4	2369.1	1287	1500.8	2297	2795.3	2980.6	1394.6
IDS	Iduronate 2-sulfatase	178.9	243.8	212	251.4	217.1	225.4	231.1	225.3	197	598.7	264.1	207.4	237.1	532.1
kallikrein 12	Kallikrein-12	257.2	417.7	264.1	354.5	358	380.2	355.1	358.4	325.8	341.1	364.7	402.3	380	363.4
kallikrein 13	Kallikrein-13	179.6	224	200.1	245.6	217.8	290.4	222.6	235.7	207.7	202.5	209.2	195.5	191.4	237.6
kallikrein 5	Kallikrein-5	98.1	39.4	47.9	94.1	37	41.4	34.2	39.3	41.8	293.9	35.3	40.4	40.1	30.3
KREM2	Kremen protein 2	1223.8	1974.3	1128.3	1408.6	1512.3	1287.9	1853.7	1815.2	1063.7	2356.1	1783.1	1512.1	1716.3	3141.8
LKHA4	Leukotriene A-4 hydrolase	169.7	208.3	188.2	205.1	207.2	210.5	190.5	192.6	176.1	271.2	194.7	218	205.7	180.1
LYVE1	Lymphatic vessel endothelial hyaluronic acid receptor 1	97.3	71.6	89.5	74.3	72.3	70	79.9	66.2	79	331.6	74.7	72.5	74.6	73.3
MATN3	Matrilin-3	115	53.4	142.6	61.4	70	64.8	58.2	58.1	75.4	57.7	42.6	50.1	52.3	56.4
MEPE	Matrix extracellular phosphoglycoprotein	60.8	48.6	48.4	42.9	42	37.5	44.8	46.9	42.5	126.1	41.5	40.6	44	42.4
METAP1	Methionine aminopeptidase 1	1018.5	1411	800.9	1643.6	1460.6	1353.9	1801.6	1995.9	1075.4	839.5	915.4	1021.5	1053.3	3789.7
ASAH2	Neutral ceramidase	149.2	106.8	184.4	103.3	116.6	104.8	111.2	116	130	1226.8	99.6	82.8	94.7	115.8
Nidogen	Nidogen-1	5575	6481	5359.2	6820.8	5872.1	8634.4	7857.6	7699.2	7777.9	7459.8	16292	21807.7	14262.1	12166.3
NRP1	Neuropilin-1	1997.5	2951.5	2461.4	5327	5667.1	5125	4365.2	3702.9	3102.9	5951.1	7057.1	2296.7	4720.2	4400.7
PIGR	Polymeric immunoglobulin receptor	177.1	118.4	216	96.5	95.7	82.3	143.7	102.1	96.5	2576.9	124.1	110.9	143.4	152.4
Protease nexin I	Glia-derived nexin	227.8	166.2	248	161.7	164.1	157.7	169.7	168.8	208.4	868.8	136.3	131	154.4	220
PSMA	Glutamate carboxypeptidase 2	172.7	166.3	217	179.4	189.2	250.2	162.6	164.6	180.1	492.6	146.3	170.6	256.4	167.7
RET	Proto-oncogene tyrosine-protein kinase receptor Ret	112	56.6	105.8	62	56.7	52.8	51.7	62.5	70.5	147.4	49.9	53	50.9	58.2
SARP-2	Secreted frizzled-related protein 1	113.2	143.7	104.9	115.5	127.7	137.7	136	129.4	113.7	338.5	204.9	139.5	139.3	134.8
Semaphorin 3A	Semaphorin-3A	398.8	250.1	200.9	212.1	224.8	209.8	243.7	246.5	185.4	536.4	236	210.2	234.1	302.7
TrATPase	Tartrate-resistant acid phosphatase type 5	1005.8	1058.3	1191.8	1346.3	1103.7	1424.3	1133.2	1456	1266.6	3789.5	1269.7	1413.1	1412	1110.4
URB	Coiled-coil domain-containing protein 80	1254.5	1265.4	1391.3	1490.5	1891.9	2556.1	1892.3	1515.4	1542	1971.9	5530.7	7264.3	4391.8	3801.4
WFKN2	WAP, Kazal, immunoglobulin, Kunitz and NTR domain-containing protein 2	547.2	961	397.7	640.2	1085.6	1360.9	967.2	781.3	757.2	1976.6	1694	1344.4	1124.4	785.7
Aggrecan	Aggrecan core protein	158.2	79.6	121.9	74.5	76.1	68.4	75.2	73.7	86	63.1	72.7	66.4	74.8	92.4
ANGL3	Angiopoietin-related protein 3	22118.7	47320.1	22521.4	51781.7	44816	43214.6	37620.2	51788.1	50563.5	33753.6	35222.8	52447.5	45971.1	23839.2
BGH3	Transforming growth factor-beta-induced protein ig-h3	28600.5	36698.1	24654.9	34897.7	49150.6	56737.6	51498.1	44522.5	45764	42072.5	89774.5	67199.6	62282.4	51695.7
BGN	Biglycan	7069.1	8963.3	5885.2	10233.3	7298.4	8884.4	11275.6	10204.1	10170.7	13146.6	19629.3	19897.3	18287.9	13916.3
C1r	Complement C1r subcomponent	46.9	14.7	18.3	12.9	12.7	13.6	12.8	11.2	13.6	22.2	13	14.2	14.3	14.7
Carbonic Anhydrase X	Carbonic anhydrase-related protein 10	115.5	62.5	109.3	66.5	69.1	62	61.9	69.9	84.5	47.1	53.5	60.6	57.3	63.3
CD109	CD109 antigen	188.2	124.6	134.3	124.7	117.3	128	119.3	138.7	133.5	289.7	114.4	111.3	118.8	137.6
CD23	Low affinity immunoglobulin epsilon Fc receptor	148.1	92.4	128.4	107.9	94.6	98.5	83.7	106.5	114.4	117.7	80.4	88.4	77.4	81.3
CD48	CD48 antigen	132.5	108.7	223	117.7	131.1	113.6	113.3	118.6	147.9	92.3	95.5	110.4	100.8	115.9
CD5L	CD5 antigen-like	85.7	99.7	82.2	74.3	78.6	67.3	85	76.4	76.2	340.8	161.1	77.5	89.5	103.6
CFC1	Cryptic protein	533.8	838.2	457.3	653.2	773.8	842.7	901.9	821.9	586.5	683.8	1101.1	1034.6	981.5	1267.9
CNTN2	Contactin-2	120.5	92.1	131.5	99	93.2	105.7	91.1	142.6	109.3	226.8	119	95.2	92.8	90.3
Contactin-4	Contactin-4	268.1	222.9	270	229.8	213.7	225.5	212.4	217.4	370.4	764.1	186.6	199	189.3	183.6
Contactin-5	Contactin-5	127	106.4	104.8	89.2	89.8	81.9	97.6	101.7	89.6	608.6	94.6	84.1	99.9	122.7
CYTF	Cystatin-F	99.8	93.6	156.8	103.7	114.1	97.1	95.9	99.3	115.3	949.2	81.1	85.2	84.7	110
Cystatin M	Cystatin-M	122.2	61	57.8	49.8	42.4	49.7	42.2	31.8	54	54.5	42.3	46.4	38.6	36
DLL4	Delta-like protein 4	114.1	111.8	159	106.1	130	101	117.9	110.5	121.2	267.6	101.8	101.8	105.1	143.5
FCG2A	Low affinity immunoglobulin gamma Fc region receptor II-a	95.5	88.2	85.8	78.3	77.7	78.5	70.5	70.6	83.5	148.9	80.5	89.5	75.3	61.6
FCG2B	Low affinity immunoglobulin gamma Fc region receptor II-b	121.9	104.7	167.6	115.8	114.9	106.8	104.8	119.8	133.8	413.2	90.7	103.7	89.9	111.2
FCG3B	Low affinity immunoglobulin gamma Fc region receptor III-B	58.7	42.5	73.7	37.7	42.6	36.5	42.5	40.1	44.2	44.6	40.8	36.4	52.9	57.2
FCGR1	High affinity immunoglobulin gamma Fc receptor I	64	51.2	78.9	53.6	63.5	64.4	59.2	49.7	71.4	37.1	45	54.9	49.6	57.2
FCN2	Ficolin-2	338.8	344.9	324.5	310.8	310.9	320.2	307.5	328.9	392.6	549.5	955.7	376.9	350.9	328.5
GFRa-1	GDNF family receptor alpha-1	126.7	96.7	110.7	92.9	94.7	129	67.4	102.8	104.4	58	64.2	76.9	86	66.5
GPC2	Glypican-2	59.5	35.2	64.5	37.5	36.1	35	30.8	30.6	46.7	294.1	29	30.7	29.2	27
Heparin cofactor II	Heparin cofactor 2	45459.4	97107.1	44122.9	87660.6	86677.6	84200	73067.7	90092.9	82314.8	71559	101773	92814.1	98431.3	63119.6
HTRA2	Serine protease HTRA2, mitochondrial	661.4	779.2	480.7	1079.2	652.3	718.5	1003.6	1121.4	862.6	843.9	1423.5	1561.6	1570.1	3130.4
IGFBP-7	Insulin-like growth factor-binding protein 7	118.7	43.7	131	46	52.3	50.7	50.7	42.1	59	46.8	51.3	49.7	43.2	49.2
IL24	Interleukin-24	89.3	72	79.3	75.5	68.8	76.8	73.6	66.9	72.8	564.1	140.1	79.5	82.5	66.9
LRIG3	Leucine-rich repeats and immunoglobulin-like domains protein 3	130.7	122.5	97.3	106.9	104.9	118.1	105.6	101.7	120.5	1056.2	113.7	122.5	124.8	94.1
LRP8	Low-density lipoprotein receptor-related protein 8	99.5	110.3	150.2	127.9	136.5	133.1	118.8	204.1	151.4	574.9	105.9	110.2	105.3	108.8
LY9	T-lymphocyte surface antigen Ly-9	53.1	38.1	59.7	35.7	37.4	34.6	32.9	31.1	43	95.6	39.1	31.1	27.8	34.2
MATN2	Matrilin-2	4687.1	5710.5	4266.5	6238.3	8669	10576.7	7661.6	7844.2	7837.4	6611.2	17616.6	21451.8	14552.8	12376.7
Nectin-like protein 2	Cell adhesion molecule 1	203.2	206.7	167.1	189.8	217.5	291.1	223.8	200.1	199.8	141.2	305.5	388.9	271.6	191.9
NET4	Netrin-4	201.3	199.5	319	236.6	230.5	224.2	192.2	244.3	263.3	790.4	183.8	202.5	176.4	198.8
PGRP-S	Peptidoglycan recognition protein 1	84.3	16.1	64.2	25.3	21.6	17.5	20.5	17.9	26.9	21.1	18.3	21.1	20	20.6
RGMB	RGM domain family member B	80.4	46.2	124.5	53.5	62	55.3	50.7	45.6	80.3	393.7	43.2	49.5	46.8	52.9
RGM-C	Hemojuvelin	9559.9	14091.1	10380.1	14674.7	18673.9	20646.3	14935.8	14500.2	15170.7	12770.4	20892.9	20753.7	17561.1	12007.4
TFPI	Tissue factor pathway inhibitor	219.6	266.7	227	226.8	224.6	208.2	238.3	254.5	200.9	337.5	232.2	217.2	233.7	314.9
TSP2	Thrombospondin-2	3691.6	4107.5	2208.6	4086.4	3397.1	3682.2	4634.4	5017.3	2874.5	2944.3	5451.3	6149	5707.8	7301.6
TSP4	Thrombospondin-4	784.2	1007.9	808.9	936.7	1742.1	2702.9	2291.8	1186.5	1241.4	1610.1	5014.7	10400.6	5426.8	4775.1
ABL1	Tyrosine-protein kinase ABL1	96.7	85.4	83.5	73.7	73.7	85.7	82.3	75.1	82.6	63.9	70.8	84.5	79.5	92.3
Aminoacylase-1	Aminoacylase-1	2161.9	3033.7	2091.4	3379.1	2462.6	2930.5	2305.2	2906.5	3043.8	2959.3	3429.3	4024	5147.1	2159.9
Antithrombin III	Antithrombin-III	55878.2	135535	64736.2	151756	111158	116370	69069.9	164856	115288	87196.3	59913.3	74985.9	102515	53011.8
AURKB	Aurora kinase B	115.4	74.5	100.8	77.6	77.1	79.2	67.8	73.3	88.4	62.4	63.8	70.1	67	72.1
BARK1	beta-adrenergic receptor kinase 1	872.3	1104.6	639.5	1560.1	1419.6	1354.4	1646.1	2072.2	1019.3	738.1	967.5	843.5	1042.2	2452.8
BMP-1	Bone morphogenetic protein 1	7036.7	8880.3	6748.4	9786.4	8132.7	11534.6	10430.2	11573.4	11891.5	9745.3	13459.5	16385.9	10616.1	7716
CAMK2A	Calcium/calmodulin-dependent protein kinase type II subunit alpha	419.7	304.5	239.1	354	294.4	286	342.9	443	275.5	793.4	298.1	340.6	384.7	508.8
CAMK2B	Calcium/calmodulin-dependent protein kinase type II subunit beta	899.5	888.9	538.4	1272.1	986.3	870.3	1023	1741.2	885.8	1197.7	970.5	1143	1352.5	1808
Carbonic anhydrase 6	Carbonic anhydrase 6	94.3	28.2	92.1	30.6	22.1	62.9	26.8	19.6	28.9	72.5	21.2	36.9	21.2	17.4
Carbonic anhydrase VII	Carbonic anhydrase 7	101.9	102.4	82.4	91.7	86.6	97	83.6	88.3	95.2	74	93.2	106.5	101.9	70.8
CDK2/cyclin A	Cyclin-dependent kinase 2:Cyclin-A2 complex	211.7	174.2	150.8	226.6	280.9	273.5	282.8	270.8	238.4	335.8	656.3	618.1	534.1	464.8
CDK5/p35	Cyclin-dependent kinase 5:Cyclin-dependent kinase 5 activator 1 complex	189	113.8	187.3	153.4	152.4	145.9	136.1	135.6	151.9	194.8	116.4	119.1	110.4	126.6
CDK8/cyclin C	Cyclin-dependent kinase 8:Cyclin-C complex	446.9	469.7	371.9	467.7	416.1	387.4	523.2	479.8	326.5	314.2	394.2	369.7	390.1	613.5
Chk2	Serine/threonine-protein kinase Chk2	106.3	46.8	59	47	60.5	146.1	41.2	40.8	48.5	163.6	37.6	41	43.6	36.8
CLC4K	C-type lectin domain family 4 member K	82.3	32.3	56.8	37	31.4	34	31.3	30.9	41.9	28.4	31.4	31.1	32.2	24.2
CRDL1	Chordin-like protein 1	786.8	884.6	654.5	804.3	849.7	1277.9	1092.8	908.2	1057.7	920.2	1014	1083	876.5	988.6
CSK	Tyrosine-protein kinase CSK	25114.5	23698	20263.3	25730.9	26061.4	18492.4	37846.6	33675.2	16433.4	16185.6	22030.1	16611.7	16605.5	51500.4
Cathepsin V	Cathepsin L2	140	95.6	179.2	243.8	91.8	157.6	92.5	86	90.3	338.9	87.5	107.9	97.4	80.5
Dkk-4	Dickkopf-related protein 4	1576.3	1953.4	1071.1	1736.2	1709.5	1684.3	2630.4	1843	1061	1255.9	2649.3	3012.9	2730.3	3491.5
ECM1	Extracellular matrix protein 1	186.3	182.5	188.1	185.2	172.6	177.5	170.8	181.7	192.2	627.5	174.3	186.5	179.3	181.4
FETUB	Fetuin-B	111.8	34.6	108.6	39.6	45.4	36.5	41.3	40.8	57	31.8	34.5	39.9	37.3	39
Granzyme H	Granzyme H	84.6	27.9	89.4	33.8	40.8	31.3	34.9	31.3	55.9	35.3	25.2	26.2	25.2	30.3
HCK	Tyrosine-protein kinase HCK	124.9	65.9	73.8	72.2	58.6	64.9	55.9	59.5	69.4	101.3	58.7	65.8	66.9	44.7
IL-17 RD	Interleukin-17 receptor D	97.8	65.5	66.2	66.2	58.8	67.9	61.8	61.3	64.3	49.1	56.5	62.4	57.9	49.7
Kallikrein 7	Kallikrein-7	14407.8	11144.8	11293.2	19509.5	7552.1	10438.7	9260.8	12045.3	8222	21419.8	5266.8	12876.7	21060.2	3144
KPCI	Protein kinase C iota type	543.9	875.5	497.4	592.9	483.6	431.8	889.2	527.9	483.6	894.9	468.2	677.9	1205.2	696.2
LYNB	Tyrosine-protein kinase Lyn, isoform B	730.5	456.9	217	1128.9	692.1	574.8	983.5	2008.1	988.2	755.2	791.8	963.7	454.1	2639.3
PAK3	Serine/threonine-protein kinase PAK 3	178.1	148.7	179.4	152.6	154.7	147.1	133.4	144.2	158.7	144.9	151.8	149.3	129.6	124.2
PAK7	Serine/threonine-protein kinase PAK 7	171	163.9	221.2	165	174.6	170.9	164.2	170.6	182.7	430	155.3	151.8	152.1	176.8
PCI	Plasma serine protease inhibitor	260.4	318.3	274.9	358.4	323.7	345.6	315.7	383.1	405.4	1827	298.7	345.7	326.9	339
PIK3CA/PIK3R1	PIK3CA/PIK3R1	576.7	638.9	386.8	602.9	522.6	539.3	646.7	546.8	439.3	767.9	738.3	925.3	1084.6	811.7
PK3CG	Phosphatidylinositol 4,5-bisphosphate 3-kinase catalytic subunit gamma isoform	124.6	93.8	176.3	106.1	122.2	106.2	102.2	129	125.7	2014.3	1655.3	80.2	93.9	109.5
PKB a/b/g	RAC-alpha/beta/gamma serine/threonine-protein kinase	9871.2	9018	7873.9	10126.8	8323.8	7633.3	11818.7	8977.8	6124.9	8157.8	9391.4	9771	10977.1	16518.5
PLK-1	Serine/threonine-protein kinase PLK1	73.1	52.1	74.2	56.9	52.5	55.8	50.6	48.3	61.9	134.8	45.8	54.1	53.5	44.4
Renin	Renin	150.5	51	97.4	67.8	54.5	58.2	52.4	63.6	76.8	422.6	55.3	52.8	47.3	44.6
SHP-2	Tyrosine-protein phosphatase non-receptor type 11	11005.1	9786.2	4824.9	12292.4	12013.9	10000	21945.6	20462.3	9665.1	7261.6	14539.2	13757.1	8203	38772.5
STAB2	Stabilin-2	189.5	202.4	181.1	226.8	204.8	240.3	213.8	215	200	171	190.5	231.8	206.7	217.5
TBK1	Serine/threonine-protein kinase TBK1	103	80.9	89.3	71.7	68.7	64.5	77.7	72.6	67.9	330.7	69.7	66.2	76.1	101.9
TCPTP	Tyrosine-protein phosphatase non-receptor type 2	179	196.4	157.5	196.1	188	213.6	174.1	181.9	202.9	272.6	225	217.7	206.1	152
TPSB2	Tryptase beta-2	205.6	185.6	144.7	190.9	173.8	202.3	173.3	169.9	169.9	180.6	193.1	217.5	189.2	146.9
TPSG1	Tryptase gamma	110.3	106.9	84	96.4	88.5	116.1	98.1	86.7	99.5	131.1	438.5	115.5	100	80.5
UFC1	Ubiquitin-fold modifier-conjugating enzyme 1	5675.6	8150.7	3908.4	7430.2	7223.9	6972.1	10189	8604.3	4508.8	5171.2	7584	7371.3	6729.1	10394
Bcl-2	Apoptosis regulator Bcl-2	496.7	880.9	512.3	603.9	666.2	541.7	725.5	781.9	493.6	602.1	761.8	609.1	712.7	1158
BFL1	Bcl-2-related protein A1	1033.6	1239.2	857.4	1122.9	994.9	990.1	1112.5	1151.5	916	2259.4	1248.6	1200.5	1203.5	1362.8
BMX	Cytoplasmic tyrosine-protein kinase BMX	134.2	93	81	77.4	72.5	74.8	86.6	85	66.2	224.6	93.8	74.1	87.2	111.8
BSP	Bone sialoprotein 2	254.3	251.3	196.7	255.4	237.4	242.3	237.2	291	285.4	950.8	301.3	230.8	227.9	302.3
BTK	Tyrosine-protein kinase BTK	24719.5	20734	19275.8	26385.7	29470.1	22515.3	38677.1	35612.8	16045.7	14361.9	27038.9	19816.6	13307.9	63823.8
CAMK1D	Calcium/calmodulin-dependent protein kinase type 1D	407	389.9	402.9	437.1	414.9	451.1	380	450.3	404.4	32078.8	445.8	358.6	378.6	421.7
CAMK2D	Calcium/calmodulin-dependent protein kinase type II subunit delta	1577.1	1719.1	1082.7	2035.5	1655.3	1599.3	1858.5	2459	1553.6	4510.7	4284.3	1994.1	2452.1	3012.7
Carbonic anhydrase XIII	Carbonic anhydrase 13	176.1	211.3	204.8	162.4	179	149.9	206	220.4	245	1962.2	1168.2	165.9	198.6	295.6
CD30 Ligand	Tumor necrosis factor ligand superfamily member 8	165.9	170.6	226.8	183.1	195	168.9	187.7	203.7	183.7	3591.1	1318.7	163.3	207.8	247.4
CDK1/cyclin B	Cyclin-dependent kinase 1:G2/mitotic-specific cyclin-B1 complex	236.4	309.2	216.8	250.2	248.1	250.8	278.3	270	214.9	303.1	267.5	258.7	267.5	326.2
Chymase	Chymase	253.5	209.6	303.8	186.8	200.1	171.9	202.9	203.6	197.2	1140	351.4	157.7	181.2	249.3
CSK21	Casein kinase II subunit alpha	198.6	128	146	139.6	110.2	123.4	128.5	120.1	239.4	135.5	99	116	132.2	96
EphA1	Ephrin type-A receptor 1	265.8	283.5	252.6	295.9	370.1	434.3	349.9	283.1	299.4	492.4	275.6	376.9	318.8	290.3
EPHA3	Ephrin type-A receptor 3	70.5	39.1	43.5	49.7	35.1	43	41.1	34.5	38.5	675.5	40.5	47.9	68.2	31
FN1.3	Fibronectin Fragment 3	180.5	252.4	180	212.6	216.1	222	244	237.4	231.8	1181.1	245.4	247.2	255.7	279.7
FN1.4	Fibronectin Fragment 4	61101.8	98159.8	62054.3	94964.6	113345	106430	95504.3	109806	104838	93217.3	158096	142565	125649	83582.7
Flt-3	Receptor-type tyrosine-protein kinase FLT3	719.4	1120.3	648.6	722	821.1	759	1032	853	703.1	1117.6	963.8	1330.1	1259.5	1941.1
FSTL3	Follistatin-related protein 3	3542.6	5080.3	3009.7	4972.5	6362.7	7691.9	5364.1	5060.5	5217.4	4841	5260.4	10228.9	7028.2	4177.3
granzyme A	Granzyme A	141.1	46.2	71.5	53.4	51.4	53.3	59.1	62.5	53.2	52.5	44.7	47.8	48.2	45.2
GSK-3 alpha/beta	Glycogen synthase kinase-3 alpha/beta	2796.1	4433.6	2181.5	3307.4	3286	3093	4610.8	3860	2241.6	3884.9	3209.6	4377.4	4580.6	6739.3
HIPK3	Homeodomain-interacting protein kinase 3	194.2	217.8	172.2	234.5	215.2	264.1	218	228.4	235.5	1619.4	221.8	228.6	208.3	2545
IL-15 Ra	Interleukin-15 receptor subunit alpha	247.6	102.1	235.1	123.3	121.7	102.7	102.9	116.2	140.1	237.5	82.2	84.8	94.4	108.8
IL-18 Ra	Interleukin-18 receptor 1	157.8	65.8	153.5	82.3	89.3	73.2	75.4	77.3	98.7	219.4	62.7	70.2	63.4	65
IL-8	Interleukin-8	113.2	68.2	112.6	72.1	68.7	67.3	63	65.3	84.4	87.5	57.2	58.7	59.1	67
IR	Insulin receptor	376.7	640.6	272.3	473	603.5	864.6	648.6	643.9	636	584.8	819.1	804.9	707.8	598.3
Kallistatin	Kallistatin	110.4	29.3	97.7	38.2	45.2	33.7	114.1	33	47.6	60.2	30	34.9	29.9	36.2
Kallikrein 6	Kallikrein-6	1222.5	3175	800	933.1	1444.6	1392.5	1769.2	1815	982.9	1668	1805.6	1321.6	1520.2	2253.7
LCK	Tyrosine-protein kinase Lck	195.2	133.5	147.6	187.2	132.9	141.4	150.2	361.2	159.6	1492.9	126.6	121.5	125.5	159.6
LYN	Tyrosine-protein kinase Lyn	2549.9	1808.7	829.3	3827.6	2507.6	2079.6	3751.6	6555.5	3113.8	2831.6	2981.8	3223.6	1653.6	8756.7
Periostin	Periostin	81.7	89.4	65.8	85.5	93	127.3	106.7	85.1	83.5	132.3	163.5	153.3	128.8	140.3
PDGF Rb	Platelet-derived growth factor receptor beta	219.5	303.2	227	259.1	279.2	257.4	287.3	282.2	227.8	247.9	281.5	276	280.2	381.6
PGCB	Brevican core protein	225.8	337.8	185.2	222.5	235.7	197.3	312.3	277.2	206.8	721.3	323.7	262.7	296	464.6
PRKACA	cAMP-dependent protein kinase catalytic subunit alpha	5771.8	6753.8	3328.9	7765	6068.2	5103.2	8015.6	10159.1	4104.4	5335.8	6873.1	6928.9	5947.7	12345.5
RPS6KA3	Ribosomal protein S6 kinase alpha-3	643.9	805.1	499.4	676.3	478	469.4	741.7	623.1	455.5	757	613.8	796.3	1341.8	779.3
sE-Selectin	E-selectin	74436.3	106653	65546.9	100838	92383.9	100585	76219.7	106657	107296	86762.5	201331	113139	134574	99541.4
STK16	Serine/threonine-protein kinase 16	251.1	340.3	307	381.6	405	744.1	353.7	380.8	389.2	1421.7	389.1	349.6	333.4	353.4
Survivin	Baculoviral IAP repeat-containing protein 5	129.3	88.3	157.3	107.8	101.6	96.6	90.4	104.9	119.6	78	76.5	84.9	83.1	84.1
Thrombopoietin Receptor	Thrombopoietin Receptor	69	32.4	43.6	34.3	28	28.9	26.9	28.9	34.5	406.2	30.9	30.2	29.8	27.6
Thrombospondin-1	Thrombospondin-1	237	298.4	230.4	217.8	220.5	180.4	276.8	262.2	174.9	292.9	255.2	214.8	260.8	495.9
TrkA	High affinity nerve growth factor receptor	416	670.6	381.7	536.4	574	635	620.5	615.1	507.8	1514.7	675.1	643	664.1	728.6
TRY3	Trypsin-3	176	63.5	141.6	79.9	78.3	67.4	60.9	73.5	111.2	203.9	54.7	62.7	57.3	56.8
DUS3	Dual specificity protein phosphatase 3	1417.1	1349	894.8	1348.7	1456.8	1221.4	2795.1	2146.9	825.5	918.6	1800.7	1841.7	1109.7	4231.6
XPNPEP1	Xaa-Pro aminopeptidase 1	4350.4	6110	3413.7	5634.2	4952.3	4730.3	8554.7	8283.5	2870.8	3504.5	6807.1	7233.9	5899.2	9081.8
Angiotensinogen	Angiotensinogen	74	25	31.8	25.5	22.2	24	24.9	23.2	23.9	23.1	24.3	26.8	29.6	26.9
b2-Microglobulin	Beta-2-microglobulin	48.8	17.9	23.1	19.1	18.1	22.9	22.5	18.3	18.7	20.7	16.8	19.8	17.7	13.6
b-ECGF	Fibroblast growth factor 1	117.6	88	60.5	130	58.4	68.8	45.8	91.4	65.9	513.3	37	62.6	128.4	34.6
BLC	C-X-C motif chemokine 13	110.1	60	63.5	56.3	56	59.8	49.6	62.4	54.5	50.5	53.3	58.7	52.7	46.4
Catalase	Catalase	16905.2	34007.3	11693.2	10439.3	16629	14992.6	15032	19775.4	11878.7	20606.6	28199.1	18768.7	18130.8	28165.6
CNTF	Ciliary neurotrophic factor	105.6	43	65.6	54.1	38.2	40.5	38.4	40.7	54.5	50.5	62.4	41.7	43.3	38.1
Epo	Erythropoietin	57.4	71.6	56.7	64.5	69.6	75.5	67.3	60.2	64	67.3	78.1	84.9	75.2	63.1
FGF-17	Fibroblast growth factor 17	78.3	51.7	48.2	54.4	47.2	55.8	46.1	49.4	51.4	60	48.6	54.6	52.9	43
GCP-2	C-X-C motif chemokine 6	74.2	26.1	36.7	30.5	24.3	28.9	33.2	26.9	26.7	200.9	268.5	28	27.1	20.1
IFN-aA	Interferon alpha-2	31	20.8	18.7	25.9	21.1	20.1	17.8	20.8	22.8	63.7	20.8	27	26	18.3
IL-17	Interleukin-17A	92.2	87.9	68.5	87.9	80	94.2	75.4	75.8	78.3	67.7	83.5	86.1	82.9	58.4
IL-17B	Interleukin-17B	70.7	28.5	27.7	31.8	23.7	28.2	25.9	24.5	25.1	69.6	24.2	26.2	26.2	20.1
Integrin a1b1	Integrin alpha-I: beta-1 complex	28543.2	19110.4	11640.4	35785.1	27172.7	18317.7	35279.7	55158.3	23642.6	26390.9	41784.9	33722.5	23507.8	60349.9
LEAP-1	Hepcidin	171.6	149.2	152.7	139	130.2	137.8	220.4	142.3	132.5	1804.8	120.8	122.8	138.8	139.1
Lymphotoxin a1/b2	Lymphotoxin alpha1:beta2	58.1	45	27.9	46.3	40.7	50.5	41.7	41.1	35.6	151.5	180.4	49.5	44.8	31.6
Lymphotoxin a2/b1	Lymphotoxin alpha2:beta1	119.7	121.8	175.6	136.5	137.9	121.5	120	120.7	142.8	160.2	108.4	112	111.3	120.6
MDC	C-C motif chemokine 22	88.7	35.2	53.1	41.5	33	32	31.2	35.5	38.4	117.6	31.7	37.3	33.9	35.7
MIP-5	C-C motif chemokine 15	247.7	89.4	192.4	95.8	99.8	76.6	89.7	93.9	121.6	333	83.1	82.8	86.3	110.3
Proteinase-3	Myeloblastin	144.4	66.1	99.5	61.2	58.8	67.9	56.8	61.5	59.4	874.5	60.3	55.5	63	70.2
SDF-1	Stromal cell-derived factor 1	2221.2	2632.6	2064.6	2613	2705.7	3259.5	4208.8	2690.8	2180.9	2865.9	2644.9	2574.6	2569.3	3459.4
TAFI	Carboxypeptidase B2	62.8	35.2	33.5	35.7	30.4	38.6	35.8	36.2	31.8	77.8	65.3	34.6	35.6	34.4
TARC	C-C motif chemokine 17	81.3	33.4	42.8	37.7	35.1	40.2	32.3	33	34.3	25.4	31.9	34.1	31.2	28.5
TGF-b3	Transforming growth factor beta-3	74.9	49.7	63.1	67	56.6	62.2	55.5	53.1	65.2	263	94.1	91.7	72.2	62.2
TSH	Thyroid Stimulating Hormone	82.8	70	50	74	41.9	51	42.2	89.1	69.5	673.6	44.6	45.1	65.3	46.5
Vasoactive Intestinal Peptide	Vasoactive Intestinal Peptide	233.5	362.1	196.1	261.5	279.9	261.2	330.4	312.1	214.6	308.5	333.2	313.2	331.3	460.7
CD40 ligand, soluble	CD40 ligand	160.6	249.9	143.4	151.9	169.2	140.3	200.6	187.3	122	249	215	176.9	196	323.8
DKK1	Dickkopf-related protein 1	1068.7	1229.6	906.1	1153.8	1118.1	1147.3	1737.9	1325.8	1238.5	803.1	1425.3	1551.6	1527.7	2389
dopa decarboxylase	Aromatic-L-amino-acid decarboxylase	66.6	59.8	50.4	57.2	50	46.1	55	66.8	45.7	1020.6	188.8	60.2	67.6	70.6
Adiponectin	Adiponectin	147.9	168.4	150.7	182.3	160.1	159.2	151.8	205.9	166.5	150	172.3	164.4	174.2	253
a1-Antitrypsin	Alpha-1-antitrypsin	122.3	100.9	271.9	109.8	169	113.6	95.5	104.7	140.3	81.6	77.6	74.8	81.9	134.5
a2-HS-Glycoprotein	Alpha-2-HS-glycoprotein	302.1	281	372.2	277	294.7	260.7	291.2	289.4	287.5	221.2	940.9	277	309.4	409.6
Arylsulfatase A	Arylsulfatase A	75	91.3	100.9	91.6	142.3	87.6	89	112.4	113	76.8	97.9	90.3	117.6	84.6
BASI	Basigin	8081.4	11855.8	7865.7	11736	11163.8	11766.6	10382.2	13013.8	10607.1	9817.9	11389.1	13635.7	12092.6	10464.1
BMP10	Bone morphogenetic protein 10	116.1	68	291.3	98.8	178.3	80.7	90.5	83.9	146.2	52.1	235.6	73.1	74.8	192.3
C1s	Complement C1s subcomponent	655.4	762.8	923.3	859.4	883.8	769.7	746.6	860.7	821.3	634.1	1114.8	868.1	794.7	1099.6
Cadherin-6	Cadherin-6	99172.7	157648	100008	148071	156637	168073	145971	143601	140211	122597	172724	182211	161697	106151
CAMK1	Calcium/calmodulin-dependent protein kinase type 1	2743.8	3679.3	2722.2	2971.5	3401.8	3351.2	3589.5	3404.7	3402.4	2676.2	3475.1	3633.2	3063.7	3978.1
Caspase-3	Caspase-3	291.9	423.4	285.9	458.9	428.4	519.4	390.3	541.1	410.1	308.1	15722.8	420.5	408.9	1067.4
CATE	Cathepsin E	81	83.8	116.1	78.6	84.3	122.6	67.8	81.3	89.3	72.4	70.1	75.2	79.2	72.1
Chitotriosidase-1	Chitotriosidase-1	684.3	677.9	954.8	799.3	772	783.5	626	856.5	813.3	546.9	634.1	707.5	581.7	653.2
CHL1	Neural cell adhesion molecule L1-like protein	198.2	87.7	428.7	128.2	176.9	98	101.4	114.7	165.1	76.7	73.9	89.9	82.6	120.4
CLC7A	C-type lectin domain family 7 member A	281	344.6	454.1	331.1	426.6	339.3	299.1	378.4	365.8	231.9	297.8	329.3	329.6	371.6
CNDP1	Beta-Ala-His dipeptidase	479.7	402.3	879.6	476.7	559.1	467	399.5	500.5	525.9	330.6	366.1	434.2	354.6	440.1
MASP3	Mannan-binding lectin serine protease 1	1545.5	2377.2	1391.7	2560.2	3217.2	4353.9	3510.4	3349.2	2802.4	2531.4	4980	3635.3	3309	3831.6
Discoidin domain receptor 2	Discoidin domain-containing receptor 2	236	270.9	320.6	296.2	371.4	340.3	349.7	326.3	290.8	198.3	319.2	333.4	341.5	364.6
DKK3	Dickkopf-related protein 3	3090.3	4099.4	3009.2	4696.7	4600.1	5285.7	3942.3	5383.8	4651.6	3523.9	4501.3	4851.8	4157.9	3773.7
DPP2	Dipeptidyl peptidase 2	1434.5	1512.8	1664.8	1646.5	1731.4	1676.1	1901.2	1691.1	1510.5	1287.9	1753	1714	1791.8	1874.3
Endothelin-converting enzyme 1	Endothelin-converting enzyme 1	997.2	1227.5	1231.1	1462.5	1352.7	1455.3	1112.7	1559.1	1420.5	1038	1866.4	1319.3	1063.1	1063.6
EphB4	Ephrin type-B receptor 4	4894.3	6299.8	5181.3	6155.1	6660	7589	6276.1	5985.4	5533.6	5212.9	7607.1	9181.8	7392.4	6080.8
FCN1	Ficolin-1	122.7	96.8	260.1	124.7	190.4	125	133.6	114	173.7	74.9	97.7	135.9	115	154.7
GNS	N-acetylglucosamine-6-sulfatase	145.4	116.3	297.6	145.5	218.2	133	142	138	185.9	85.4	105.9	136.9	127.4	145.5
HGFA	Hepatocyte growth factor activator	84271.6	180025	87103.2	156394	170893	176374	157866	163184	142278	134292	209408	195883	198980	127414
IL22RA1	Interleukin-22 receptor subunit alpha-1	208.2	136.5	533.7	204.6	359.6	182.4	177.8	190.8	271.5	119	130.9	152.2	162.3	223.6
LGMN	Legumain	6962.5	8045.2	7056.8	8119.5	8989.7	11467	9611.4	9281.2	8271.2	7037.2	13248.8	10547.7	10534.9	10798.5
LY86	Lymphocyte antigen 86	4877.8	5538.4	4790.2	5593.4	5373.5	5899.5	6221.8	5729.6	5178.8	5072.8	5899.2	6207.3	6104.8	5669.9
Marapsin	Serine protease 27	1198.7	1752.7	1573.5	1992.9	2165.9	2234.4	1729.1	2168.1	1833.6	1233.1	1739.3	1983.1	1583	1692.2
MMEL2	Membrane metallo-endopeptidase-like 1	358.2	350.3	509.6	409	443.7	415.3	334.9	417.7	418.9	242.8	312.6	331.9	285.3	510.2
MP2K2	Dual specificity mitogen-activated protein kinase kinase 2	436	239.6	513.4	285.4	283.5	219.1	302.4	273.1	364.2	193.9	236.5	250.2	293.9	354.5
MRCKB	Serine/threonine-protein kinase MRCK beta	273.8	197.8	474.6	254.8	334.6	208	234.1	217.6	266.6	162.1	185.5	216.4	242.6	279.7
Nectin-like protein 1	Cell adhesion molecule 3	362.3	370.6	440.4	460.3	498.6	482.8	367.3	495.3	441.3	302	373.3	397.4	379.1	433.9
NID2	Nidogen-2	1825.7	2103.5	2053.9	2148.5	2015.4	2826	2734.7	2467.9	2318.6	2450.5	5141.3	6279.1	4550.3	5082.7
OBCAM	Opioid-binding protein/cell adhesion molecule	2877.9	3927.6	3468.7	4155	4446.6	4215.2	3539.5	4372.7	3851.1	3192.7	3805.3	4548.2	3870.5	3405.3
OCAD1	OCIA domain-containing protein 1	561.4	804.2	605.3	892.9	845.5	966.1	755.8	953.6	817.8	592.8	791	881.3	751.7	728.2
OLR1	Oxidized low-density lipoprotein receptor 1	96.7	78.7	74.8	68.7	64.2	74.8	66.7	78.5	67.9	55.7	84.5	75.8	72.7	65.4
RAP	alpha-2-macroglobulin receptor-associated protein	344.5	216.7	657.7	253.5	317.5	220.6	228.7	256.3	283.7	200.2	194.3	196.8	212.2	317.1
RBP	Retinol-binding protein 4	519.3	600.6	927.5	709.2	752.1	655.9	570.6	740.7	712.2	500.1	1260.9	639.4	561.3	838.9
SLAF5	SLAM family member 5	823.7	1215.5	947	1259.6	1335.4	1359	1154.3	1494.4	1132.2	887.6	1358.3	1149	1164.9	1522.5
Soggy-1	Dickkopf-like protein 1	1825.9	2366.1	2382.2	2582.7	2549.7	2562.6	2105.7	2795.8	2461.4	1970.1	2223.1	2609.1	2128.5	2143.3
TEC	Tyrosine-protein kinase Tec	227.9	141	423	206.7	284.5	190.4	177.6	185.4	242	108.3	131.1	156	137.1	229.9
TLR4:MD-2 complex	Toll-like receptor 4:Lymphocyte antigen 96 complex	204.6	110.6	278.6	133.6	170.4	121.8	126	126	156.5	79.6	97.3	120.6	105.6	124.8
VEGF sR2	Vascular endothelial growth factor receptor 2	464.8	459.8	803.7	540.1	610.3	541.7	446.7	561.3	556.5	373.1	1720.8	481.2	442.1	463.8
BMPER	BMP-binding endothelial regulator protein	77.2	64.3	132.8	70.6	96.5	69	68.3	72.1	86.6	65.4	62.5	74.8	106.9	73.8
Cadherin-12	Cadherin-12	345.9	441.4	511.7	349.8	468.8	311.1	457.7	425	353.3	317.6	431.3	372.8	466	728
Calcineurin B a	Calcineurin subunit B type 1	7181.6	10086.5	8325.1	10246	9911.4	10115	8832.7	11181.9	9231.6	8574.3	9941.6	11213.6	8936.1	9573.6
COLEC12	Collectin-12	638.8	893.2	780.9	1072.7	1061.1	1139.3	859.1	1184.5	998.7	697.8	914.8	958.7	836.1	911.3
complement factor H-related 5	Complement factor H-related protein 5	682.1	1004.8	803.5	1002.2	930.8	913.4	959.8	1129.8	922.2	852.8	998.5	975.7	969.7	1435.4
IGF-II receptor	Cation-independent mannose-6-phosphate receptor	23713.1	38580.3	28718.9	41026.6	39967.5	37819.6	33452.8	45497.8	43477.6	35684	44866	61839.7	44545	28034.7
kallikrein 14	Kallikrein-14	3237.2	4261.4	4276.5	4767.4	4671.3	4693	3922.7	5176.6	4327.4	3521.1	4094.8	4623.1	3613.7	4107.2
Macrophage scavenger receptor	Macrophage scavenger receptor types I and II	343.3	521.1	371	597	569	676.6	475.1	652.7	542.1	384.4	492.5	527.3	415.6	507.1
MFRP	Membrane frizzled-related protein	121554	221427	108047	206553	237460	195672	253381	261812	162490	155903	243630	172945	256497	229706
IgG	Immunoglobulin G	1007.2	1416.4	1011.7	1300.6	1104.1	1265.2	1297.1	1356.8	1111.6	1023.4	1111	1241.8	1211.6	1203.8
Albumin	Serum albumin	84	28.9	70.2	33.4	32.8	59.4	35.6	40	49.6	61.6	57.8	42.6	30.5	41.4
a2-Macroglobulin	Alpha-2-macroglobulin	97.1	48.8	107.6	50.5	50.7	50.7	48.6	44.7	60.6	42.7	41.2	56.6	47.1	49.7
ALT	Alanine aminotransferase 1	13747.6	17699.7	13001.2	17853	15084.1	15608.3	17951.7	17697.9	14287.8	14062.5	17611.9	14996.9	17656.1	18791.1
Angiostatin	Angiostatin	149.4	88.8	199	77.8	92.2	60.9	95.4	94.9	85.8	96.2	85	67	79.8	137.1
CK-MB	Creatine kinase M-type:Creatine kinase B-type heterodimer	10774.1	13674.5	15227.7	15293.1	10145.1	8407.7	10665.4	10907.1	7871.6	14112.4	11932.3	13306.7	14598.5	14791.6
IFN-g R1	Interferon gamma receptor 1	105.4	56.3	136.1	65.6	83.7	63.5	60.2	69.9	89.8	48.3	56.6	63.5	59.2	55.8
p27Kip1	Cyclin-dependent kinase inhibitor 1B	809.1	1011	615.1	818.8	760.6	765.7	1112.9	776.7	568.3	936.3	898.2	1037.5	1275.3	1086
TNF-a	Tumor necrosis factor	102.6	40.2	100.6	45.3	48.4	40.1	44.4	52.7	59.6	50.3	36.4	40.8	59.6	39.9
BNP-32	Brain natriuretic peptide 32	187.9	110.6	205.4	118	134.2	117.1	108.3	126.7	140.2	118.2	122.7	112	99.4	102.7
PTH	Parathyroid hormone	103.1	83.1	102.6	81	91.3	98.3	83.8	131	93	82.6	76.3	98	89.5	72.2
PYY	Peptide YY	114.6	177.2	92.4	166.4	464.4	635	710.1	366.4	296	409.9	567.8	309.8	438.5	261
Secretin	Secretin	75.7	35.3	53.8	37.3	67.4	35.9	33	37.9	35.9	52.1	29.8	34.9	32.7	31
Somatostatin-28	Somatostatin-28	101.5	69.8	159.4	77.1	96.3	89.5	77.8	79.8	87	49.2	60.7	65.7	61.6	71
TNR4	Tumor necrosis factor receptor superfamily member 4	115	42.5	126.4	52.3	60.8	50.7	52.8	49.7	104.1	54.9	39.5	49	48.2	46.5
BMP-6	Bone morphogenetic protein 6	185.1	202	207.2	238.1	250	286.7	206.9	255.1	233.3	149.4	216.7	229	211.1	580
Cathepsin H	Cathepsin H	326.7	300.5	459.8	303.9	308.6	291.5	278.3	325.5	305.5	230.5	257	262.2	247.3	348.5
CSF-1	Macrophage colony-stimulating factor 1	215.9	231.4	421.1	219.1	320.1	221	246.1	207.5	249.6	157.9	204.2	251.2	239.4	269.2
gpIIbIIIa	Integrin alpha-IIb: beta-3 complex	131.8	144.9	252.9	147.6	195.2	129.4	137	139.9	167.5	98.6	118.4	142.1	158.3	165.1
IL-5	Interleukin-5	742.1	978	1046.2	1192.5	1266.2	1291	1032.5	1260.6	1150.8	752	976.6	1074.7	839.6	921.8
MMP-10	Stromelysin-2	158.7	118.4	262.8	125.8	157.8	110	123.2	107.6	144.6	81.7	91.4	117.9	128.3	136.7
Activated Protein C	Activated Protein C	265.2	336.2	328.9	381.6	375.9	420.6	316.5	402.1	376.7	249.8	304.9	326.6	307.4	283.8
COX-2	Prostaglandin G/H synthase 2	210.9	220.7	174.5	145.3	148.1	164.3	208.4	154.9	145.2	167.5	482.5	138.6	235.7	225
STX1a	Syntaxin-1A	109.1	94.6	139.3	98.2	474.8	89.9	96.8	82.1	105.9	641.1	84	80.4	87.2	75.4
sTie-2	Angiopoietin-1 receptor, soluble	341.3	381.6	251.3	334.4	319.5	340.3	378.1	388.4	299.4	593.5	350.7	345.9	342.2	462.8
ADAM 9	Disintegrin and metalloproteinase domain-containing protein 9	171.7	87.6	116.6	109	99.7	110.2	96.9	105.6	107.1	69.9	95.1	112.4	90.9	105.2
ANGL4	Angiopoietin-related protein 4	2074.9	3057.5	1683.2	3233.2	3379.5	4237.7	3138.5	3987.1	2942.7	2496.4	2913.8	3074.4	3065.7	3733.7
Cadherin-2	Cadherin-2	283.2	294	536.2	350.2	417.7	350.6	374.6	348.6	402.3	560	267.5	265.2	285.6	373.2
Carbonic anhydrase 9	Carbonic anhydrase 9	174.3	207.1	305.4	206.6	281.4	300.4	253.8	246.1	331.2	170.7	256	273.8	252.2	232
Carbonic anhydrase III	Carbonic anhydrase 3	3430.9	3596.7	941.2	1213.2	965.3	1176.5	1020.6	1289.3	1234.8	2358.7	1563.5	3352	5411.9	795.4
CK-BB	Creatine kinase B-type	318	220.3	456	262.5	286.1	263.6	335.9	275.6	274.2	202.6	621.2	627.7	461.2	533.5
Cystatin-S	Cystatin-S	59.3	34.6	73.4	42.6	47.8	39.9	42	38.7	51.2	33	35.9	47.2	36.7	39.6
CYTD	Cystatin-D	88.4	53.8	413.9	49.1	45.5	55	265.3	34.8	50.2	23.6	52.4	103.9	36.3	40
DMP1	Dentin matrix acidic phosphoprotein 1	195.8	188.6	168.7	156.1	168.6	218.2	183.4	179.1	180.8	181.8	131.3	147.6	175.4	113.2
Endocan	Endothelial cell-specific molecule 1	166.3	86.9	333.3	119.5	147.4	125.7	104	115.7	153	151	78.4	98.6	85.7	110.8
EphA5	Ephrin type-A receptor 5	103.6	95.2	131.3	95.4	94.6	89.7	96.8	84.5	114.2	67.7	87.7	108.4	90.9	116.8
FGF23	Fibroblast growth factor 23	260.1	288.9	268.1	149.4	120.4	75	186.6	106.4	172.6	155.8	124.4	175.2	290.5	106.2
FGFR-2	Fibroblast growth factor receptor 2	152.3	54.6	133	99.3	83.2	605.3	58.9	102	80.4	229.7	87.6	65.5	72.1	60.7
FGFR-3	Fibroblast growth factor receptor 3	153.4	113.2	235.7	129.7	164.4	129.9	125.9	125.2	160.9	78.6	150.1	115.7	106.6	124.9
FGR	Tyrosine-protein kinase Fgr	182.1	96.2	73.8	105.2	90.3	148.1	88.6	101.6	87.3	88.2	167	128.4	106.2	73.8
Ficolin-3	Ficolin-3	248.8	36.1	174	40.4	52.4	32.5	41.9	68	61.7	661.4	39.5	38.1	51.6	42.1
FYN	Tyrosine-protein kinase Fyn	2567.8	1978.5	1009.6	3951.4	3336.8	2347.8	4704.5	6420.1	3354.1	2716.4	3469.1	3350.7	2210.8	9473.9
IL-11 RA	Interleukin-11 receptor subunit alpha	103.3	85.1	2710.1	83.7	90.5	77	77.9	109.2	92.5	176.5	93.1	102.8	95	89
IL-12 RB2	Interleukin-12 receptor subunit beta-2	87.4	96.9	134.1	103.7	115.6	103	272	102.4	359.3	89.7	110.1	119.2	108.5	109
KPCT	Protein kinase C theta type	2292.1	2622.8	1912.8	3127.7	3781.9	3071.3	4970.3	3473.6	1475.2	1363.9	2838.5	1813.2	1420.5	8517.5
MAPK2	MAP kinase-activated protein kinase 2	190.2	153.6	191.7	160.2	168.6	160.7	156	173.4	170.1	175.4	161.1	165.9	260.9	144
MAPK5	MAP kinase-activated protein kinase 5	209.7	230.4	239.1	273.5	262	249.2	286.6	308	234.5	270.3	265.4	251	240.3	387.1
MAPKAPK3	MAP kinase-activated protein kinase 3	2361.5	2118.2	1916	2368.2	2452.9	2029.8	3589.9	2570.8	1427	1515.8	1907.4	1484	1859	4882.8
MATK	Megakaryocyte-associated tyrosine-protein kinase	113.4	114.2	140.9	121.4	132.9	175.4	120.7	119.8	130.9	100.5	123.2	148.9	128.9	102.3
MK08	Mitogen-activated protein kinase 8	643.1	726.9	438.7	635	489.5	484.6	861	572.8	382.5	569.3	571.8	609.4	801.3	1066.5
PAK6	Serine/threonine-protein kinase PAK 6	136.1	173.5	160	179.4	183.9	230	214.7	213.6	212.9	135.3	182.5	153.2	183.3	226.8
PDGF-CC	Platelet-derived growth factor C	240.4	96.9	187.9	94.2	95.4	172.1	109.8	177.5	156.3	148.8	182	111.1	120	85.1
pTEN	Phosphatidylinositol 3,4,5-trisphosphate 3-phosphatase and dual-specificity protein phosphatase PTEN	137.9	117.1	250.8	253.7	172.5	140.7	153.2	148.1	194.8	97	122.4	140.9	135.8	140.4
PTK6	Protein-tyrosine kinase 6	93	99.5	102.7	90.9	96.7	106	95.1	100.1	95.3	94.8	96.6	101.6	107	100.5
RGMA	Repulsive guidance molecule A	1322.8	2280.7	1626.1	2515.2	2748.7	3406	2598.4	4093.1	2505.8	1952.5	2525.3	2491.1	2339.2	1761
TLR2	Toll-like receptor 2	224.4	277.7	192.4	220.1	202.8	246.9	241.8	232.8	227.9	233.3	229.6	264.3	298	258.2
UFM1	Ubiquitin-fold modifier 1	1338.6	1743.3	993.6	1370.1	1264.3	1327.7	2159.6	1556.1	870.5	1320.2	1316.1	1333.5	1468.2	2135.7
AIP	AH receptor-interacting protein	1023	1834.5	837.1	1358.9	1487.1	1363.2	1671.8	2079.5	1050.2	1462.1	1640.6	1465.3	1708.4	3201.7
Cyclophilin A	Peptidyl-prolyl cis-trans isomerase A	172077	279205	175979	221920	268475	205761	238502	277692	200567	229389	315846	276670	298550	211848
DLRB1	Dynein light chain roadblock-type 1	3802.4	4002.6	2565.5	4096.2	3377.8	2881.9	6307.3	4617.3	2610.4	4386.9	4214.6	4315.9	5175	9348
ETHE1	Persulfide dioxygenase ETHE1, mitochondrial	332.6	298	243.5	388.7	328.1	420	377.5	347.5	316.9	2172.2	372.3	333.1	316.7	295.1
GAPDH, liver	Glyceraldehyde-3-phosphate dehydrogenase	1765	2312.1	1595.3	2073.2	1166.1	1266.4	1175.5	1160.9	1710.6	32034.7	588.9	718.7	1757.2	2365.9
HSP 40	DnaJ homolog subfamily B member 1	260.6	545.2	189.2	273.4	306	271.8	356	459.5	235.5	476.1	391.1	412.9	404.5	674.5
MDHC	Malate dehydrogenase, cytoplasmic	112570	176158	123015	176137	104555	94102.3	113583	122406	117242	177453	123038	122702	225800	115472
NACA	Nascent polypeptide-associated complex subunit alpha	1248.1	3288.1	1036.4	1532.5	2065.6	1968.1	1766.6	3151.9	1416.3	1703.8	2189.9	1941.3	2346.4	3333.6
Peroxiredoxin-1	Peroxiredoxin-1	20828.4	33857.5	17467.3	15920.4	19302.1	16265.2	25496.8	22310.4	12975.3	26110.6	23530.5	21863.9	25022.1	30185.2
PPAC	Low molecular weight phosphotyrosine protein phosphatase	1307.7	3168	943.5	1068.7	1358.9	1299.3	1649	1891	927.6	1658.8	1864.9	1412.1	1797.6	2967.5
PSA1	Proteasome subunit alpha type-1	204.7	245.1	213.2	223.8	202.5	222.2	225.7	244.1	197	417.6	239.9	206.2	238.2	304.1
PSA6	Proteasome subunit alpha type-6	501.8	780.5	458	502.4	535.4	485.8	683.5	658.2	405.5	789.3	657.9	550.5	645.1	1075.3
RS7	40S ribosomal protein S7	454.8	775.3	455.2	562.7	651.9	615.1	785.9	805	532.8	2887.8	525.1	860.2	1395.7	1001
RSK-like protein kinase	Ribosomal protein S6 kinase alpha-5	129.8	206.7	97	133.7	143.1	120.5	176.8	174	98.3	144.2	181.9	151.7	186.6	314.3
SBDS	Ribosome maturation protein SBDS	1010.9	1722.1	905.3	1121.3	1256.6	1079	1565.6	1543.2	862.9	5469	1520.3	1176.7	1545	2624.6
SE6L2	Seizure 6-like protein 2	1151.7	1999.9	864.3	1185.4	1277.9	1144.8	1769	1581.2	848.5	1365.5	1731.1	1446.8	1692.8	2845.2
SGTA	Small glutamine-rich tetratricopeptide repeat-containing protein alpha	4318.5	6049.2	3035.6	5628.4	5514	5067.9	7338.3	6965.7	3598.3	6607.8	6763.4	7191.2	8031.2	11331.5
TCTP	Translationally-controlled tumor protein	80228.5	116218	72262.8	81038.6	81096.7	55757.3	99467.5	113446	60938.6	85868	103907	125870	124875	144131
TMA	Thyroid peroxidase	470.7	532.4	501.2	605.2	585.2	692	520.8	661.2	650	1092.1	504.1	514.3	466.8	567.6
UB2L3	Ubiquitin-conjugating enzyme E2 L3	1210.3	2008.1	917	1171.5	1335.3	1150.3	1909.4	1702.8	889.2	1492	1777.8	1504	1773.8	3081.1
ARI3A	AT-rich interactive domain-containing protein 3A	268.5	399.8	206.8	264.6	279.6	246.4	369.8	327.5	206.4	1284.6	362.5	303.6	362	539.4
ASGR1	Asialoglycoprotein receptor 1	125.8	81.3	98.4	82.5	78.7	83	95.1	78.2	84.8	738.3	513.9	82.7	86.2	67.6
CaMKK alpha	Calcium/calmodulin-dependent protein kinase kinase 1	646.3	728.7	694.3	490.8	578.8	447.6	723	628.3	418.9	647.9	623.3	524.7	639.5	1122.8
CDC37	Hsp90 co-chaperone Cdc37	149	145.1	111.7	120.6	116.2	132.7	189.9	128.5	294.6	125.1	129.2	121.7	135.7	236.7
DLC8	Dynein light chain 1, cytoplasmic	128	84.6	124.7	98.6	92.7	83	86.2	134.6	124.2	1310.7	112.4	83.3	88.6	81.7
EF-1-beta	Elongation factor 1-beta	816.9	1330.6	596.9	859.4	895.9	832.2	1273.3	1220.7	650	1175.8	1184.1	1067.3	1240.7	2170.3
eIF-5A-1	Eukaryotic translation initiation factor 5A-1	32584.1	75445.8	21677.1	30291.9	34309	30081.4	46200.7	48375.6	24045.3	39890	46104	47114.6	50928.7	76185.5
HINT1	Histidine triad nucleotide-binding protein 1	110.6	132.8	96.2	132.2	115.3	123.5	129.6	118.6	101.1	105.1	140.9	122.5	127.8	146.8
IMB1	Importin subunit beta-1	19729.7	43076.5	13353.6	20960.6	25186.3	21651.4	32354	33002.3	15619.4	25209.2	36351.4	37182.2	32903.5	49961.9
ING1	Inhibitor of growth protein 1	2058.7	3367.6	1570.7	2107.9	2305.8	2101.6	3402.6	2848.4	1536.5	3690.5	2878.5	2436.3	2867.7	5048.9
Lamin-B1	Lamin-B1	224.7	285	223.8	215	227.5	202.1	270.7	264.8	189.7	2960.3	253.8	220.7	283.1	387.9
LDH-H 1	L-lactate dehydrogenase B chain	20622.1	29124.4	17228.8	27743.4	20900.6	22078.8	30578	23188.7	16876.1	25432.5	22147.2	18485.7	32056	34883.1
MBD4	Methyl-CpG-binding domain protein 4	156.8	189.3	147.8	151	155.8	141.3	179.1	169.2	133	422	172.1	157.1	171.1	234.4
MED-1	Mediator of RNA polymerase II transcription subunit 1	232.4	296.3	249.8	235.3	244.9	243.9	354.3	276.5	212.3	4196.8	286.4	241.7	272.2	362.5
Mesothelin	Mesothelin	231.3	356.1	182.2	260.5	263.7	244.9	329.6	310	197.2	361.2	325.7	291.9	331.8	474.6
NAGK	N-acetyl-D-glucosamine kinase	346.9	368.3	295.3	251.7	264.9	231.1	347.3	296.6	202.6	841.9	285.2	257.7	309.3	465.1
Phosphoglycerate mutase 1	Phosphoglycerate mutase 1	113.1	79.4	75.9	84.9	74.1	84.2	75.4	75.6	77.5	176.6	79.2	85.5	90.5	64.6
PLPP	Pyridoxal phosphate phosphatase	2361.2	3865.3	1601.7	2192.7	2474.9	2128.5	3577	3113.4	1605.5	3313.9	3540.1	2930.5	3354.2	6002.6
PSD7	26S proteasome non-ATPase regulatory subunit 7	114.6	106.7	117.1	83.2	82.9	83.2	93.6	89.1	90.5	393	99.6	104.8	95	101.9
SKP1	S-phase kinase-associated protein 1	1657.5	2902.3	1332.3	1943.7	2151.6	2017.6	2644.9	2394.9	1535.9	2803.6	2655	2427.3	2733	3620.3
Sorting nexin 4	Sorting nexin-4	300.6	199.1	200.6	205.4	201.3	218.8	447.4	224.1	190.3	587.9	217.5	203.6	212.2	271.3
UBE2N	Ubiquitin-conjugating enzyme E2 N	31209.4	54270.9	25392.3	24039.4	28512.3	22207.1	35456.4	37659.3	20009	37034.1	40882.2	30949.3	35826.8	49976.6
discoidin domain receptor 1	Epithelial discoidin domain-containing receptor 1	78.3	54.5	32.7	46.4	38.1	40.7	36	41.8	36.7	52.7	87.7	48.1	45.4	39.7
FGF-4	Fibroblast growth factor 4	153.7	82.5	86.7	75.6	69.5	66.5	79.9	73.1	68.7	280.8	75.7	69.3	78.3	106.4
HSP 70	Heat shock 70 kDa protein 1A	2665.5	4042.1	2193.1	2322.7	1584	1589.6	3872.4	1736.6	1839.7	2754	2507.5	2625	5061	1965.2
sRAGE	Advanced glycosylation end product-specific receptor, soluble	136	49.5	79.9	51.5	52.5	55.2	46.1	48.4	52.9	46.5	43.1	51	46.7	40.5
BPI	Bactericidal permeability-increasing protein	170	121.6	228.7	102.9	114.6	100	125.6	92.5	130.7	341	91.6	132.3	156.3	149.6
C6	Complement component C6	146.4	181.9	218.7	140.8	160.1	174.6	189.7	148.7	156.8	131	155.7	185.4	198.4	218.8
Eotaxin-2	C-C motif chemokine 24	125.6	64.1	119.6	66	70.9	64.4	82.6	67.5	82.4	1708.6	62	60.9	78.8	70.7
Factor B	Complement factor B	48.7	17.4	41.2	23.3	24.2	18	22.5	19.5	31.1	22	21.3	20.5	21.9	23.5
FGF-6	Fibroblast growth factor 6	200.3	276.9	177.6	184.8	202.1	175.2	256	221.1	153.7	200.5	242.2	199.3	238.4	389.5
Fibronectin	Fibronectin	112671	268923	121636	211724	278415	230760	226538	268394	224790	224665	360366	290193	301168	183660
FST	Follistatin	335.7	279.5	190.1	217.6	217.2	207.1	270.4	260.4	171.8	973.9	245.6	214.6	248.1	400.1
Granzyme B	Granzyme B	60.4	27.8	32.5	29	23.2	24.4	34.6	26.9	28.4	189.2	1737.7	28.6	25.7	24
HB-EGF	Heparin-binding EGF-like growth factor	225	172.9	86.6	144.5	145.2	152.2	153.2	151.2	114.9	417.8	178.2	160.1	170.8	167
IgE	Immunoglobulin E	122.1	98.2	102.1	97.5	88.6	89.5	87.8	82.9	89	446.7	89.9	91.6	95.1	89
IL-17D	Interleukin-17D	124.9	90.3	91.4	70.2	68	79.8	81.3	68.2	74.7	60	75.2	91	92.5	89.5
IL-17E	Interleukin-25	97.7	63	74.2	71.7	58.1	63.6	57.6	65.2	70.6	80.7	61.4	68.7	68.3	49.7
IL-20	Interleukin-20	136.3	63.5	80.3	71	116.8	63.9	56.8	59.8	68.1	184.9	58.9	62.2	60.8	54.8
IL-6 sRa	Interleukin-6 receptor subunit alpha	81.6	36.3	93.4	43.1	38.7	35.4	37.9	33.7	50.5	34.1	34	34.4	34	37.5
IL-7	Interleukin-7	75.4	25.6	47.2	28.5	24.9	22.9	23.2	26.4	34.6	179.5	37.8	21.2	22.2	18.6
IP-10	C-X-C motif chemokine 10	114.3	93.5	117.9	90.4	89.4	77	90	87	93.3	105	79.7	82.6	86.1	104.3
Lymphotactin	Lymphotactin	99	61.5	109.7	62.8	63.4	48.5	69.2	67.5	69.4	3720.3	1327.7	49.3	70.8	52.7
MCP-4	C-C motif chemokine 13	124	73.3	137.7	77.6	84.5	67.8	76.8	69.9	92	79.8	62.2	64.7	71.1	70.2
Neurotrophin-3	Neurotrophin-3	122.7	144.5	92.3	119.5	115.5	123.1	138	130.2	99.4	448.2	136.3	137.8	130	160.4
Neurotrophin-5	Neurotrophin-4	98.7	84.8	73.8	83.4	80.1	93	79.5	78.3	84.1	72.6	81.2	89.5	77.1	65.4
PAPP-A	Pappalysin-1	104.1	35.6	72.3	38.6	41.2	34	38.7	29.6	38.6	82.7	30.8	31.8	33.6	33
PDGF-BB	Platelet-derived growth factor subunit B	1434.9	1322.8	853.4	1324.4	1232.9	984.5	2298.4	1767.7	862.2	984	1370.9	867.9	1250.3	5005.1
Plasmin	Plasmin	133.3	113.3	186.8	121.9	128	113.1	139.4	130	135.4	3652.5	126.3	103.8	123.9	126.4
Plasminogen	Plasminogen	348.3	25.2	33.6	33	40.7	45.6	65.6	33.5	27.6	190.5	48.7	28.3	56.7	24.8
Prekallikrein	Plasma kallikrein	41.9	8.9	17.7	14.6	10.9	12.5	10.7	7	9.9	800.2	26.9	12.9	17	10.8
alpha-1-antichymotrypsin complex	Alpha-1-antichymotrypsin complex	52.8	40.8	33.6	42.4	38.3	42.4	42	37.6	34.9	144.7	51.1	46.8	45.5	32.8
P-Selectin	P-selectin	135.7	28.4	105.9	33.7	34.3	29.1	35.2	26.5	45	1121.6	34.1	28.3	27.3	25.8
Tenascin	Tenascin	236	145.6	206.2	142.3	143.8	135	150.4	138	150.3	379.5	140	138.6	140.6	147.1
TGF-b2	Transforming growth factor beta-2	75.6	51.8	68.4	52.2	48.8	57.3	51.8	44	55.1	162.3	48.1	52.8	45.5	46
Thrombin	Thrombin	81.3	87	78	76.6	77	83.7	74.8	78	85.3	75.3	74.5	84.8	116.8	67.5
uPA	Urokinase-type plasminogen activator	154.1	139.2	157.8	125.5	134.9	138.8	135.8	129.2	150.2	160.1	128.6	146.3	138.3	148
Factor H	Complement factor H	57.3	37.4	56.4	29.9	35.1	31.9	36.9	28.6	37.3	38.4	33.1	32.5	35.4	42
MMP-2	72 kDa type IV collagenase	10076.1	15387.6	9191.4	12683.8	17761	20492.5	16593.1	12988.1	13189.4	11712.5	24140.9	31650.4	22430	13809.5
Transferrin	Serotransferrin	134.8	137.4	84.8	124.3	137.8	141.8	123	130.7	125.7	174.7	146.2	121.9	133.9	105.1
Histone H2A.z	Histone H2A.z	141.1	66.2	165.1	75.9	76.8	67.9	78.1	62.3	97	65.6	67.4	56.8	64.7	77
Thyroglobulin	Thyroglobulin	101.2	39.3	65.6	44.5	38.3	39.6	44.5	37.5	99	31.3	34.1	40.2	37.8	32.2
14-3-3	14-3-3 protein family	19711.5	16890.2	16430.7	19908	17564.7	19351.4	27168	19470.1	12514.9	13521.3	17861.3	15878.9	19674.5	23516.3
4EBP2	Eukaryotic translation initiation factor 4E-binding protein 2	78.4	75	87.5	72.7	74.6	72.2	65.2	60.8	74.3	86	70.1	71.1	71	63.7
6-Phosphogluconate dehydrogenase	6-phosphogluconate dehydrogenase, decarboxylating	45806.1	59264.3	38776.2	54229.2	45454	45502.5	41987	61775.7	40225.6	44311.6	37950.6	40024.7	70935.2	49002.3
Aflatoxin B1 aldehyde reductase	Aflatoxin B1 aldehyde reductase member 2	236.6	43.2	72.5	39.2	41.8	45.7	45.3	42.5	40.1	568.9	40.7	36.2	41	51.3
AK1A1	Alcohol dehydrogenase [NADP(+)]	31070.3	47401.3	25571.4	26631.6	24595.9	20960.1	33064	30863.5	23575	44125.9	33689.6	32757.3	42573.5	38358.4
AN32B	Acidic leucine-rich nuclear phosphoprotein 32 family member B	151.3	76.2	143.8	73.2	79.9	75.1	89.1	76.2	85.6	75.2	61.1	90.5	108.3	89.8
Cofilin-1	Cofilin-1	1385.3	1993.2	996.7	1889.6	1932.4	1831.1	2317.5	2249.6	1382.3	1125.8	1865.6	1755.5	1393.9	3452.2
DRG-1	Vacuolar protein sorting-associated protein VTA1 homolog	4051.8	6201.7	2343.1	3843.3	3912.5	4372.2	7342.4	6113	2685.6	3815.8	4789.4	4502.6	4140.5	11190.4
Dynactin subunit 2	Dynactin subunit 2	107.9	107.6	106.5	69.2	78.5	66.2	72.4	78.2	67.7	154.2	74.2	72	75.1	95.8
EP15R	Epidermal growth factor receptor substrate 15-like 1	155.4	152.6	147.3	153.5	150	135.2	169.1	174.3	141.8	289.7	149.6	175.3	180.4	224.4
ERAB	3-hydroxyacyl-CoA dehydrogenase type-2	148.5	168.6	183.9	161.3	174.7	168.2	323	163.7	162.5	154.9	162	192	175.4	211.7
FER	Tyrosine-protein kinase Fer	168.7	134.9	73.6	242.9	191.3	154.5	232.3	312.5	151.1	126.2	148.1	143.9	133.8	453
HNRPQ	Heterogeneous nuclear ribonucleoprotein Q	307.5	319.3	209.3	321.2	276.1	255.5	324.8	449.3	310.5	276.7	330.9	321.5	343.3	705.7
HSP70 protein 8	Heat shock cognate 71 kDa protein	52.3	37.7	23.9	61.5	29.3	37.6	34	25.9	30.4	22.8	30.3	37.7	32.5	24
IF4G2	Eukaryotic translation initiation factor 4 gamma 2	690.1	617.6	399.4	867.1	692.9	608	1242.3	1144.3	460.5	536.4	793.9	791.7	809.5	1924.3
IGF-I sR	Insulin-like growth factor 1 receptor	611.2	915.5	404.4	866.1	972.8	1279.7	921	996.7	1010.9	925.8	1543.4	1916.7	1366.2	954.2
IL-1 R4	Interleukin-1 receptor-like 1	65.1	23.3	29.8	21.4	18.4	17.7	23.8	18.6	18	404.4	34.1	21.6	20.6	25.5
LCMT1	Leucine carboxyl methyltransferase 1	474.1	759.3	424.3	679.3	671.1	747.3	871.8	682	571	552.5	794.5	830.5	758.9	750.7
LIN7B	Protein lin-7 homolog B	192	124.6	106.5	125.5	108.9	114.6	181.8	127.4	97.8	827.5	136.5	138.1	139	191.1
M2-PK	Pyruvate kinase PKM	180822	241482	178912	246384	292538	231761	257160	303613	208008	197189	337071	320156	326838	258279
MDM2	E3 ubiquitin-protein ligase Mdm2	84.1	38.1	76.9	42.6	40.9	37.5	41.3	40.4	53.6	790.6	37.5	37.8	41	36.9
NCAM-L1	Neural cell adhesion molecule L1	49.2	25.3	21.5	20.5	19.3	16.4	13.5	16.6	17.5	18	17.4	19.6	17.3	12.7
NDP kinase B	Nucleoside diphosphate kinase B	67.2	42.6	36.2	43.4	32.6	38.9	36.3	37.2	33	100.8	82.7	39	43.2	36
NSF1C	NSFL1 cofactor p47	848.1	1519	424.2	861.6	865	810	1133.7	1444.1	651	952.8	1112.9	992.6	1052.2	1752.5
Nucleoside diphosphate kinase A	Nucleoside diphosphate kinase A	857.9	1453	873.6	915.3	943.1	1176.8	1401.1	1002.2	930.4	1864.8	1417.1	1250.1	1478.1	1891.9
NUDC3	NudC domain-containing protein 3	75.9	41.6	60	38	35.9	34.2	40.4	39.6	41	951.6	59.8	42	47.6	46.4
PA2G4	Proliferation-associated protein 2G4	5076	7378.6	4146.6	5415.7	5720.4	4791.9	6962.9	8060	3569.8	4311.7	4571.2	5650.3	5506.5	10508.1
paraoxonase 1	Serum paraoxonase/arylesterase 1	74.1	34.7	49.4	30	28.1	31	33.2	29.6	32.9	208.5	2526.7	28.2	30.6	35.3
PESC	Pescadillo homolog	168.6	246.4	167.7	201	215.3	221.4	258.7	222.4	184.9	1847.7	244.8	228.1	246.6	274.8
PFD5	Prefoldin subunit 5	611.3	869.1	392.1	629.5	495.4	532.6	640.2	630.5	479.4	726	1222.6	1037.7	1266.3	799.4
PHI	Glucose-6-phosphate isomerase	253.1	60.6	92	62.6	54.9	50.9	61.2	65.3	57.9	1688.3	48.8	44.1	60.2	57.6
prostatic binding protein	Phosphatidylethanolamine-binding protein 1	149.6	58.6	79.6	50.9	47.5	53.3	94.6	49.5	62.8	57.2	50.1	63.2	75.3	42.7
Protein disulfide-isomerase	Protein disulfide-isomerase	81.9	67.2	51.5	68.7	56.9	63.3	54.4	71.5	68.2	157	67.9	82.5	82.2	61.5
PSA2	Proteasome subunit alpha type-2	176.4	70.6	194.2	79	86.7	67.8	75.8	67.2	97.9	151.8	60.1	67.1	70	70
RAN	GTP-binding nuclear protein Ran	11564.3	28578.2	7250.9	7841.2	12484	9974.3	8422.7	15200.8	8163	13634.4	18796	15205.2	15003.2	21119.4
RBM39	RNA-binding protein 39	166.3	182	139.6	146.7	123.6	131.6	154.3	130.1	137.8	162.3	216.8	191.1	341	194.2
SNAA	Alpha-soluble NSF attachment protein	364.6	458.3	315.3	224.1	250.3	235.4	299.8	293.9	225.9	712.5	325.8	348.8	392.2	528.5
Sphingosine kinase 1	Sphingosine kinase 1	260.4	256.6	152.9	280.2	340	441.4	312.3	290.5	265.5	253.1	490.6	408.6	354.9	330.6
Spondin-1	Spondin-1	534	701.3	497.5	751.8	1215.5	1678.4	1107.3	1068.8	932.2	707	1246.1	1164.5	1161.5	1175.2
Thymidine kinase	Thymidine kinase, cytosolic	189.6	67.7	119	80.4	73.5	70.9	72.7	76.4	99.8	343.3	63.3	76.5	75.1	63.6
transcription factor MLR1, isoform CRA_b	Ligand-dependent nuclear receptor corepressor-like protein	86.8	37.2	63.4	41.9	39.4	34.5	35.2	37.4	47.8	52.3	30.9	36.1	36.5	30.4
Transketolase	Transketolase	67272.6	121159	64001.4	81511	59003.1	48103.1	69395.5	71887.2	53112.8	94315.7	67127.4	77802.1	120390	74663.4
Triosephosphate isomerase	Triosephosphate isomerase	20241.9	34821.9	17140.7	23622.9	15873.3	14355.8	21000.5	18570.1	14033.9	26167.8	17918.4	21771.5	32884.4	19899.8
XTP3A	dCTP pyrophosphatase 1	1975.4	2898.1	1256.7	2602.1	2250.5	2489.4	2730.3	2506	1777.9	2126.9	4592	4193.7	4220.4	4493.7
PTP-1C	Tyrosine-protein phosphatase non-receptor type 6	177.7	176.9	169.1	183.5	188.8	177.4	232.6	233.9	192.6	167.9	180.3	230.3	220.9	374.5
AMNLS	Protein amnionless	92.7	97.6	60.5	65.8	61	78.6	85.6	65.6	65.1	131.6	105.3	87.3	90.2	86.8
CYTT	Cystatin-SA	113.6	222.9	3130.4	115	97.4	119.7	395.2	78.7	86.8	62.9	91.7	190.2	82.1	80.1
BOC	Brother of CDO	468.5	878.9	330.8	603.4	770.3	1129.3	758.8	753	737.3	950	1412.8	2150.4	1453	865.2
PSA	Prostate-specific antigen	70.8	21.9	34.3	28.5	19.7	23.4	24.7	23.4	28.1	310.4	193.5	20.4	25	15.8
CLC1B	C-type lectin domain family 1 member B	59.2	25.7	43.2	32.2	25.5	27.3	25.9	28	31.8	286.5	200.8	29.2	31.4	23.8
SAA	Serum amyloid A-1 protein	175.7	81.2	230.6	84.6	110.7	102.3	105.1	93	121.9	72.7	86.6	101.7	95.9	89.8
CRP	C-reactive protein	89.5	49.7	193.2	58.7	81.1	65.9	57.2	95.5	79.4	122.4	35.4	43.3	48.7	59.3
sICAM-1	Intercellular adhesion molecule 1	618.9	646.6	541.9	699.9	942.4	900.4	935.8	647.2	481	513.8	964	807.8	502	755
DAPK2	Death-associated protein kinase 2	1473.2	2915.1	1477.9	1770.3	2367.2	2056.9	2203.5	2257.6	1835.9	1858.1	2925.1	3544.4	2713.4	3684.3
DYRK3	Dual specificity tyrosine-phosphorylation-regulated kinase 3	398.4	555.1	467.6	537.1	611.4	626.9	562.9	613.5	511.9	414.8	548.1	659.5	576	618.8
b-NGF	beta-nerve growth factor	143.1	37.6	44.7	39.1	35.4	35.4	28.7	31.4	37.2	27.3	33.9	46.2	36.6	29.7
Activin AB	Inhibin beta A chain:Inhibin beta B chain heterodimer	443.3	776.3	354.5	461.6	511.9	464	649.1	571.1	358.5	572.8	806	618.6	671.3	1023.7
DHH	Desert hedgehog protein N-product	877.9	1479.8	647.1	899.4	978.4	875	1337.6	1170.5	678.1	1121.1	1382.9	1170.2	1293.8	2185.6
FGF-12	Fibroblast growth factor 12	72.2	44	77.8	47	46.4	43.8	50.1	42.9	53	956.2	114	49	49.7	34.6
FGF-16	Fibroblast growth factor 16	1565.3	2690.4	1233.2	1586.3	1771.1	1486.7	2383.5	2172.1	1150.2	2066.6	2839.9	1934	2292.7	4061.6
FGF-8A	Fibroblast growth factor 8 isoform A	235.7	324.2	197.3	202.5	217.3	189	283.2	250.6	155.2	438	263.3	205.9	239.4	398.2
IFN-lambda 1	Interferon lambda-1	294.7	511.8	230	311.4	337.3	314.3	423.5	377.1	245.7	346.5	481.6	400.4	428.9	619.8
IFN-lambda 2	Interferon lambda-2	72.3	27.3	70.7	34.5	34.5	36.4	33.3	27.9	43	30.1	24.9	31.8	25.2	30.9
MSP	Hepatocyte growth factor-like protein	40.4	44.4	42.3	32.1	33.2	30.3	37.5	33.1	35.5	30.3	36.6	38.9	41.2	48.5
SLPI	Antileukoproteinase	180.7	103.6	242.7	93.7	106.6	312	166.4	90.5	97.8	97.4	83.3	111.1	79.9	119.3
SP-D	Pulmonary surfactant-associated protein D	68841.4	92729	60021.8	45372.3	45432.7	44206.7	74780.9	59066.2	48512.7	97775.7	101535	51331.4	117944	87740.1
ADAM12	Disintegrin and metalloproteinase domain-containing protein 12	151.4	178.5	158.4	190.9	186.9	201.5	168.6	200.1	336.9	320.5	177	178	183.5	181.2
BCL2-like 1 protein	Bcl-2-like protein 1	109.7	65.5	111.8	81.7	73.5	75.5	68.7	68.2	82.1	49.7	56.7	61.9	57.7	60.8
CHST2	Carbohydrate sulfotransferase 2	91.3	53.1	107.4	51.2	61.4	61.3	55	58.3	68.1	321.8	2778.6	47.1	53.4	62.4
CHST6	Carbohydrate sulfotransferase 6	82.1	55	85.4	51.3	54.8	70.5	61.5	46.4	65.1	86.3	51.2	57.1	71.5	53.3
Collectin Kidney 1	Collectin-11	4578.4	7147.4	4964.9	11052.3	8504.5	10806.3	9771.6	9884.4	8817	7416.8	14982.9	8969.7	10762.3	12940.7
ENPP7	Ectonucleotide pyrophosphatase/phosphodiesterase family member 7	170.7	47.1	31.1	42.7	39	46.4	39.3	39.7	37.8	141.4	39.6	47.5	46.6	44.9
ENTP3	Ectonucleoside triphosphate diphosphohydrolase 3	283.6	293.2	332.5	264.9	297.1	288.5	381.6	303.2	288	4630.8	519.8	242.2	269.5	349.2
ENTP5	Ectonucleoside triphosphate diphosphohydrolase 5	137.4	123.1	197.7	92.2	110.3	94.3	118.9	98.2	106.5	93.6	85.4	118	129.8	141.8
FCRL3	Fc receptor-like protein 3	91	80.9	88.8	87.2	76.7	75	69.8	84.3	101.2	242.1	73.5	74.6	73.6	77.6
GREM1	Gremlin-1	79.9	65.5	116.6	61.8	79	122.1	80.5	57.5	71.8	50	51	62.6	61.8	81.1
hnRNP A/B	Heterogeneous nuclear ribonucleoprotein A/B	11860.5	17849	11710	8173.4	7719.3	7004.4	14027.2	8549.6	7143.6	15501.6	14152.7	13313.9	21612.8	16084.4
LRRT1	Leucine-rich repeat transmembrane neuronal protein 1	91.5	25.7	29.4	28.1	23.9	28.9	25.3	26.4	25.9	36.5	29.3	35.6	31.4	22.4
LRRT3	Leucine-rich repeat transmembrane neuronal protein 3	81.8	46.7	47.9	46.8	43	47.8	40.3	40	53.5	309.3	51.7	49.5	47.1	32.3
MFGM	Lactadherin	58.5	36.3	39	24	21.2	23.7	21.6	20.5	25.7	46.5	21.7	18.4	19.9	17.3
PCSK7	Proprotein convertase subtilisin/kexin type 7	115.7	112.5	144.1	109.1	107.9	110.5	95.6	121	121.5	312.6	90.9	94.3	90.3	96.7
PDPK1	3-phosphoinositide-dependent protein kinase 1	303.7	261.8	130	369.2	309.1	274.8	455.5	599.2	280.9	294.8	294.7	274.7	269.4	823.2
RASA1	Ras GTPase-activating protein 1	174.5	143.6	224.8	156.1	159	153.6	191.5	156.8	173.2	2725.1	118.2	124.4	127.2	134.9
Sialoadhesin	Sialoadhesin	75.4	38.7	34.1	34.7	29	30.3	33	35	35.5	53.7	33.1	34	34.7	28.5
SPARCL1	SPARC-like protein 1	38746.5	54353	23431.6	46352.5	63716.2	80089.6	55258.9	54031.8	53541.4	42981.4	62862.7	85234.2	74405.6	40618.5
SPHK2	Sphingosine kinase 2	134.5	119	96.6	117.3	107.6	120.4	109.5	105.7	112.3	95.1	111.1	124.1	114.4	99.7
ST4S6	Carbohydrate sulfotransferase 15	7382.8	12947.4	6849.6	11608.6	14209.8	17564.3	12059	11657.6	11086.3	8534	11790.4	15624.8	12781.3	7576.5
TGM3	Protein-glutamine gamma-glutamyltransferase E	263.5	55.7	4719.5	2273.6	170.1	599.7	1179.6	191	70.4	49.3	192.8	519.1	76.9	191.3
Tropomyosin 2	Tropomyosin beta chain	251.8	141.1	225.4	171.5	159.3	146	157.7	160.2	179.3	317.5	181.1	142	130.2	177.6
Ubiquitin	Ubiquitin	51611.6	120512	40746.8	49430.3	70021.3	57128.3	70820.4	85598.3	46866.7	81278.5	103733	80785.2	89600.9	94298.4
ZAP70	Tyrosine-protein kinase ZAP-70	506.6	597.4	681.8	667.7	680.4	768.1	596.9	704.3	628.1	431.2	541.2	557.8	519.6	661.5
C1-Esterase Inhibitor	Plasma protease C1 inhibitor	113.2	41.2	84.5	41.9	41.3	40.9	52.5	37.3	49.7	42.4	36.3	39.1	33.2	35.4
C3b	Complement C3b	53.2	20	17.9	22	17.5	22.3	19	17.2	17.9	27.7	20.1	26.1	23.8	14.9
C4	Complement C4	32.2	17	14.6	17.1	14.9	14.7	16.1	13.6	12.8	19.2	17.1	17.9	16.1	19.6
C5b, 6 Complex	Complement C5b-C6 complex	82.7	39.6	62.3	35.2	39.4	34.9	39.6	37	39.2	551.1	39.2	36.7	40.1	44.8
FGF7	Fibroblast growth factor 7	758.2	1296.3	592	777.4	867.6	750	1116.4	1019.5	592.6	1386.7	1209.4	986.7	1097.6	1772.3
IL-3 Ra	Interleukin-3 receptor subunit alpha	547.5	887.7	429.5	562.8	614.2	536.7	838.9	729.7	567.6	699.8	1505.3	620.7	731.4	1304.5
IL-5 Ra	Interleukin-5 receptor subunit alpha	198.2	146.7	182.9	155.9	149.6	146.8	140.3	150	154.9	1969.1	405.3	146.4	151.3	116.3
IL-11	Interleukin-11	185.7	306.4	179.7	238	244.9	243.9	266.8	444	199.3	1362.4	327.1	267.1	268.9	328.8
IL-23	Interleukin-23	86.4	33.4	54.1	35.8	32.2	29.8	31.6	27.1	34.2	202.2	24.1	28.2	32.1	27.8
Kininogen, HMW	Kininogen-1	240.2	303.3	227.9	209.2	232.6	201.3	297.4	266	189.3	596.7	279.3	219.6	281.5	476.9
MMP-12	Macrophage metalloelastase	87.5	34.5	44.4	37.3	33.7	39.9	31	28.8	33.4	224.8	32.2	38	31.7	29
NCAM-120	Neural cell adhesion molecule 1, 120 kDa isoform	323.5	349.1	322.2	230.4	255	218.7	321.3	295.4	189.8	365.2	278.6	226.9	271.2	459.4
PDGF-AA	Platelet-derived growth factor subunit A	781.1	1222	641.2	897.9	914.7	809.1	1217.6	1087.3	637.5	1104.5	1137.2	910.2	1089.7	1865.8
SCGF-alpha	Stem cell growth factor-alpha	1642.5	1183.4	1397.7	1076.6	1138.7	1774.7	1560.8	1198.2	1066	1765.4	1927.9	3323	2406.4	2354.5
ATS15	A disintegrin and metalloproteinase with thrombospondin motifs 15	114.8	77.2	121.5	64	72.9	65.4	71.1	66.5	73.6	236.2	74	66.2	62.8	75
BSSP4	Brain-specific serine protease 4	89.9	28.5	63.5	31.4	28.8	26.2	29.1	26.4	37	23.4	24.1	31.7	25.9	23.7
BST1	ADP-ribosyl cyclase/cyclic ADP-ribose hydrolase 2	58.6	21.3	49.7	23.2	24	23.2	34.3	19.6	31.6	19	19.7	22.2	18.8	18.5
CBX5	Chromobox protein homolog 5	134.6	56.8	102.8	56.1	57.1	58.9	152	59.5	65	1179.5	73.1	48.7	60.4	49.2
CDON	Cell adhesion molecule-related/down-regulated by oncogenes	147.4	94.4	214.9	84.6	97	74.8	102.5	93.8	99	492.4	76.3	72.4	79.8	146.2
Clusterin	Clusterin	214.4	91	143.5	93.1	96.8	90.5	105.9	97.7	120	354.5	85.1	79.7	82.6	103.8
CONA1	Collagen alpha-1(XXIII) chain	121.9	53.2	127.2	60.5	57.1	50.8	56.2	54.4	73.1	74.5	44.1	51.9	50.4	72.2
CTAP-III	Connective tissue-activating peptide III	36.7	44.9	31.5	37.4	34.8	37.5	36.8	32	33.9	36.5	38.1	43.5	40.8	35.1
DnaJ homolog	Mitochondrial import inner membrane translocase subunit TIM14	147.9	162.7	172.4	180.5	158.9	157.7	165.2	184.2	165.7	270.3	153	160.3	169.3	244.5
EMR2	Adhesion G protein-coupled receptor E2	78.9	59.6	56.5	59.6	54.9	60.6	52.5	54.4	53.1	88.1	56.7	68	59.4	47.5
FLRT1	Leucine-rich repeat transmembrane protein FLRT1	1208.5	573.4	336	389.1	459	473	496.6	497	327.8	519.5	481.8	431.7	515.1	703.6
Fucosyltransferase 3	Galactoside 3(4)-L-fucosyltransferase	89.3	55.3	128.5	54.7	94.6	45.5	80.1	55.7	71	60.1	38.5	43.2	39.4	51
FUT5	Alpha-(1,3)-fucosyltransferase 5	71.1	37.9	42.7	37.2	33.4	35.1	36.4	33.6	31.4	31.9	33.6	38.2	31.7	32.6
GP114	Adhesion G-protein coupled receptor G5	188.8	229.4	173.3	226.5	208.5	203.9	209.4	238.4	194.2	534.5	216	204.5	200.6	267.5
H6ST1	Heparan-sulfate 6-O-sulfotransferase 1	70.2	36.8	69.2	42.2	44.5	33.4	32.8	45.3	55.1	38.1	50.1	40.4	48.5	35.2
HDGR2	Hepatoma-derived growth factor-related protein 2	145	184.4	164.3	194.4	190.4	208.2	172.5	202.4	186.9	389.3	246.2	194.7	187	175
IL-34	Interleukin-34	144.8	91.2	160.8	94.7	95.9	79.2	85.5	82.4	103.2	306.9	76.4	82.3	85.9	81.7
KIRR3	Kin of IRRE-like protein 3	101.1	63.2	79.4	62.8	58.7	52.3	58.2	62.2	60.7	334.2	56.3	58.5	59.5	62.7
KYNU	Kynureninase	146.2	161.3	171	130.8	160.9	145	151	149.7	123.4	593.6	137.1	121	138.3	210.9
Livin B	Baculoviral IAP repeat-containing protein 7 Isoform beta	48.3	18.6	39.3	18.8	19.4	19.1	22.1	17.6	22.1	251.4	24.2	18.5	22.5	12.7
NXPH1	Neurexophilin-1	5348.3	4565.5	4077.1	3968.3	4485	3772.2	7402.6	7290	4688.3	5791.6	4165.5	2542.5	4953.3	10871.7
PLCG1	1-phosphatidylinositol 4,5-bisphosphate phosphodiesterase gamma-1	195.6	138.1	160.5	155.9	149.1	153.7	177.7	184.8	148.7	277.9	138.9	158.6	162.2	233.6
PLXC1	Plexin-C1	126.3	56.6	76.9	56.6	51.9	57.8	70.6	49.8	56.7	53.9	51.4	57.8	54	51.9
RSPO2	R-spondin-2	93.2	102.4	104	80.9	86.2	82.3	91.3	83.7	84.6	78.8	85.5	111.8	118.4	117.9
SH21A	SH2 domain-containing protein 1A	584.8	810.2	569.4	746.3	831.5	922.7	870.1	967	923.1	2166.8	18846.4	950.6	904.1	828.1
SLIK5	SLIT and NTRK-like protein 5	175.6	188.2	140.5	164.8	169.6	233.9	161.2	196.2	226.6	193.6	290.4	395.7	284.7	176.6
SORC2	VPS10 domain-containing receptor SorCS2	106.2	54.1	62.1	50.5	48.2	53.9	53.1	55.9	96.7	280.6	115.7	47	50.4	57.5
PH	Pancreatic hormone	179	78.7	255.2	94.1	113.3	121.4	82	86.6	122.8	118.5	105	79.3	79.1	108.1
PACAP-27	Pituitary adenylate cyclase-activating polypeptide 27	350.3	297.8	649.2	336.1	501.4	381.2	461.5	349.2	374.1	229.6	274.9	328.9	427.9	402.8
PACAP-38	Pituitary adenylate cyclase-activating polypeptide 38	225.2	157.1	419.2	198.8	278.8	188.3	176.5	187.7	227.7	117.8	131.6	154	163.2	182.1
IL-6	Interleukin-6	120.1	66.5	155.8	68.3	86.3	66.2	84.7	100.2	86.5	96.4	76.6	62.7	282.3	75.9
3HIDH	3-hydroxyisobutyrate dehydrogenase, mitochondrial	149.7	74.6	160	80.7	85.9	79.4	96.1	85.3	96.2	69.4	72.5	81.9	72.5	67.5
FABP	Fatty acid-binding protein, heart	2033.7	2321.9	1061.8	2143.2	578.9	957.2	685	808.6	1069.9	2730.9	611.2	1445.2	3460.5	766.4
GM-CSF	Granulocyte-macrophage colony-stimulating factor	209	197.3	125.8	195.3	176.5	198.7	165.9	187.5	174.4	150.5	198.7	224.1	226.7	163.8
TNF-b	Lymphotoxin-alpha	164.3	159.2	204.6	137	153.2	170.6	153.3	147.9	146.9	120.1	160.4	155	152.9	149.1
41	Protein 4.1	26670	53817.7	17251.7	21425.6	26254.8	17497.4	26469.9	55707.8	33466.1	39611.8	45192	31335.1	34708.8	62903.9
17-beta-HSD 1	Estradiol 17-beta-dehydrogenase 1	426.8	355.5	537.3	400.3	488.7	417.4	366.3	419.5	415.6	271.9	464.3	381.7	370.1	569.3
Apo D	Apolipoprotein D	974.8	1019.5	1530.6	958.6	1214.1	949	1011.2	1049.9	940.6	890.1	940.4	1178	1205.3	1199.3
IL-3	Interleukin-3	249.3	139.6	445.7	180.3	282	165.7	174.1	170.5	227.3	107.2	144.5	158.8	159.1	220.6
PPIB	Peptidyl-prolyl cis-trans isomerase B	538.2	791.1	597.2	760	864.2	932.5	811.4	846.5	751.7	559.2	767.5	921.6	859.5	763.4
Protein disulfide isomerase A3	Protein disulfide-isomerase A3	881.4	971.6	1180.9	743.9	849.5	766.4	871.3	846.8	737.1	760	769.3	1006.3	948.1	1087.4
TFF3	Trefoil factor 3	90	35.7	71.5	29.6	32.7	27.2	45.4	33.6	34.4	27.8	30	34.3	27.4	31.9
Afamin	Afamin	157.1	136.9	185.2	163	147.4	192	125.5	166.5	165.2	675.8	118.9	141.2	114.7	155.2
Olfactomedin-4	Olfactomedin-4	133.8	94.6	114.3	89.8	87.9	96.1	100.1	83.1	93.6	4803.7	98.2	92.3	101.6	75.4
ASM3A	Acid sphingomyelinase-like phosphodiesterase 3a	5130.8	7297.9	5474.2	8658.7	7619.8	9110.6	6470.5	10057.9	8289.9	5755.2	6178.7	7399.3	6244.8	6068.9
FAM107B	Protein FAM107B	172.4	158	157.4	165.9	319	181.6	205	165.2	149.7	123.9	200.9	180.4	159.7	171.1
Gelsolin	Gelsolin	70175.1	164771	78946.8	138247	189374	155692	143728	153163	128629	121136	197687	151517	176301	114575
CBG	Corticosteroid-binding globulin	226.6	246.9	241.1	230.4	242.9	227.9	227.8	258.7	208.7	173.2	478.2	212.9	213.3	423.7
Cytidylate kinase	UMP-CMP kinase	2190	4042.5	2361.2	4160.7	4235.2	4785.4	3646.8	4743.3	3589	2800.3	3950.6	4271.2	3454.5	3751.4
C34 gp41 HIV Fragment	gp41 C34 peptide, HIV	198.4	143.4	173.3	133.2	149.4	185.5	188.5	133.1	140.5	106.3	1643.2	142.4	128.9	298.2
PERL	Lactoperoxidase	85.5	43.9	212.7	45.1	48.2	38.6	48.8	40.6	216	371.7	37.9	41.4	38.5	49.7
CO8A1	Collagen alpha-1(VIII) chain	137.7	115.2	150.3	93.5	102.6	96.6	85.2	97	691.3	90	97.1	92.8	134.6	84.9
ITI heavy chain H4	Inter-alpha-trypsin inhibitor heavy chain H4	101.2	24.7	85.9	32.6	35	43.8	33.7	29.2	42.5	36.6	29.2	28	26	34.5
TXD12	Thioredoxin domain-containing protein 12	728.9	781.9	618.2	764.5	753.8	817.8	772.9	860.3	670	575.9	792.9	871.9	741	752.2
STRATIFIN	14-3-3 protein sigma	8618	9735.6	7259.2	7901.4	4985	3404	13618.8	3979.4	4907.8	7988	5713.3	6725.1	14734.4	3747.3
sL-Selectin	L-Selectin	337.9	340.9	503.5	403.9	421.5	362.8	344.7	436.4	411.6	295.2	339.1	380.9	361.1	405.9
TRAIL R1	Tumor necrosis factor receptor superfamily member 10A	343	263.8	550.4	326.5	437.8	320.2	297.9	362.3	372.9	258.3	264.9	282.3	261.5	289.6
Epithelial cell kinase	Ephrin type-A receptor 2	92.9	90.2	64.6	96.9	84.4	140.8	78.1	118.5	80.8	86.7	91.5	110.9	108.8	73.2
G-CSF	Granulocyte colony-stimulating factor	169.2	166.1	99.6	178.3	150	212.7	178.3	262.3	140	135.1	160.5	163.7	174.5	183.4
Glypican 3	Glypican-3	206.8	232.3	137.2	186.1	143.6	167.8	224	235.8	233.7	243	308.2	547	385.3	232.3
IL-1a	Interleukin-1 alpha	2642.3	4162.6	2196.6	4213.5	3722.5	5321.5	4500.3	3963.6	3657.8	2845.9	4350.3	5082.8	4367.2	3201.2
BMPR1A	Bone morphogenetic protein receptor type-1A	231.9	218	124.6	214.8	243.2	312.1	222.5	261.4	255.9	208.7	397.8	496.2	420.5	282
BMP RII	Bone morphogenetic protein receptor type-2	97.2	108.7	116.3	128.2	130.7	147.5	155.4	132.9	139.8	100.8	138.4	155.9	169.2	116.5
TrkB	BDNF/NT-3 growth factors receptor	106.1	34.5	92.4	41.4	44.6	339.1	34.7	41.1	48.2	35.1	37	42	37.3	31.9
VEGF121	Vascular endothelial growth factor A, isoform 121	157.4	98.2	126.2	105.9	91.6	108.9	91.4	116.7	113.7	104.7	111.2	160	155.4	89.3
Angiogenin	Angiogenin	59.6	28.2	45.3	47.2	43.3	55.7	42.4	43.5	39.2	32.6	34.1	33.5	39.5	31.3
C3d	Complement C3d fragment	162	60.2	120.7	71.4	78.5	65.7	60.3	67.8	85.2	87.7	339.2	87.2	70.7	69.5
Coagulation Factor IX	Coagulation factor IX	112990	249231	126441	246960	233830	211112	203634	240842	206349	193438	282378	220244	268357	163288
Coagulation Factor X	Coagulation Factor X	310.6	359.8	283.8	333.4	315.9	371.8	364.5	328.6	333.6	276.5	296.8	298.2	274	241.5
GDF2	Growth/differentiation factor 2	189.3	211.7	259.3	187.7	184	206.2	184.5	200.2	214.4	147.7	181.3	189.6	188.5	170.9
Insulin	Insulin	54.1	43.7	53.5	48.9	40.7	42.3	37.3	44.6	57.7	31.2	40.1	73.5	51.2	33.5
MCP-3	C-C motif chemokine 7	296.5	547.6	251.8	508.6	509.2	602.3	543.8	589.1	489.8	357.2	283.1	384.8	494.7	252.4
WNT7A	Protein Wnt-7a	8482.2	15344.4	7187	14437.6	15368.5	18708.6	15587	15876.1	16872.8	16625.8	22956.1	32052.9	24839.5	10915.3
ACTH	Corticotropin	340.2	172.4	372.7	313.5	477	768.3	408.1	283.2	293.2	438.7	354.1	260.2	320.2	227.3
Glucagon	Glucagon	145.5	94.8	134.2	109.5	104.4	130.4	113.2	145.4	138.6	107	278.1	242.6	167.6	148.4
C3a	C3a anaphylatoxin	96	49.7	52.7	48	45.9	52.4	43.9	45.4	47.1	54.2	49.4	55.2	50.9	39.1
Calcineurin	Calcineurin	2090.5	2461.3	2077.7	2809.5	3134.9	2846.5	3882.6	2235.5	1942.1	2282.4	2869.3	2423.6	2696.1	4384.5
Caspase-2	Caspase-2	116.5	68.5	123.9	72.4	69.5	130.9	74.5	64.1	81.1	56.6	65	91.5	72.9	75.1
Coactosin-like protein	Coactosin-like protein	987.8	1517.7	793	1301.7	1308.3	1475.5	1561.6	1524	975	1035.6	1557.4	1641.4	1363.8	1711.4
Coagulation Factor V	Coagulation Factor V	15004.8	25445.2	13129	21004.7	19868.8	26282.2	23563	20829.9	22130.2	20079.6	26286.6	23612.5	27605.6	20829.9
D-dimer	D-dimer	45496.1	78245.7	39938	78516.7	68606	79609.8	71301.2	71659.9	67496.6	60167.5	95961.5	95524.8	82135	63989.3
Endoglin	Endoglin	96.4	57.6	54.7	68.3	52.9	62.8	53.5	51.6	49.4	55.1	56.6	62.9	56.5	36.8
Galectin-8	Galectin-8	121.1	65.4	61.1	70.1	60.9	66.5	57.8	60.5	64.3	59.1	108.4	99.3	76	49.8
GIB	Phospholipase A2	212.6	298.9	155.8	250.4	237.3	321	231.6	229.2	217.1	390.7	226.5	242.4	221.3	178
Glutathione S-transferase Pi	Glutathione S-transferase P	193.3	257.3	239.6	258.6	205.3	214.5	249.9	245.9	206.4	195	249.3	252.2	272.8	289.3
GOT1	Aspartate aminotransferase, cytoplasmic	3230.1	5372.9	2501	5613.9	7697.5	8366.2	8622.7	5542.3	3465.7	3852.4	8358.2	6941.6	4091.8	6177.7
HCC-4	C-C motif chemokine 16	116.3	36.4	80.5	30.7	29.2	33.1	47	39.7	32.4	37.9	29.2	26.6	27	26.8
HCG	Human Chorionic Gonadotropin	167.7	121.5	121.7	106.5	103.1	116.5	101.7	107.7	101.9	202.4	109.7	112.5	130.6	89.8
Hemoglobin	Hemoglobin	56323.2	90865.8	54577.2	80226	88823.9	98704.8	82828.7	81339.5	79736.9	70140.3	99623.4	109457	94450.3	63843.6
IgD	Immunoglobulin D	165.1	58.7	76.4	59.2	53.9	60.1	52	55.4	58.9	55.2	177.9	55.4	54.2	46.1
Integrin aVb5	Integrin alpha-V: beta-5 complex	796.7	936.7	834.5	978.1	1129.5	1356	1174.4	1053.2	1147.5	821.7	1210.4	1319.6	1058.6	1111.9
LIF sR	Leukemia inhibitory factor receptor	61.3	29.7	54.2	36.3	33.9	37	30.8	32.7	38.1	23.5	33.7	37.6	33.5	26.9
Lysozyme	Lysozyme C	2258.7	2128.8	2005.7	2741.1	3884.9	4791.4	4178.2	3641.7	2954.1	3086.9	4073.1	3976.5	3172.1	2658.3
MIP-3b	C-C motif chemokine 19	123.1	37.8	87.8	41.9	43	46	37	39.5	53.4	37.6	33.1	48.2	39.3	31.1
MIS	Muellerian-inhibiting factor	561.5	523.5	518.1	502.1	1953.6	2326.4	1465.5	519.6	446	416.6	854	683.9	571.5	651.1
MMP-1	Interstitial collagenase	199.3	109.8	215.8	124.2	123.5	167.9	109.2	122.8	151.5	90.9	125.4	124.7	96.3	100.9
MMP-13	Collagenase 3	126.8	102.9	122	109.5	108.5	114	103.8	106.2	111.2	86.6	108	140.8	116.4	101.9
SHBG	Sex hormone-binding globulin	92.7	28.3	106.3	32.5	35.7	179.1	31.3	29.1	50.4	21.6	29.8	28.6	26.1	34.4
Stanniocalcin-1	Stanniocalcin-1	1727.3	1517.1	1253.1	1626.7	2418.5	2676.1	1873.8	2438	2032.9	1869.2	3443.4	5320.6	3897.6	2804.9
TF	Tissue Factor	176.5	170.6	177.8	193.4	176	197.6	173.2	174.4	171.4	177.4	174.8	181.6	166.9	139.1
EPI	Epiregulin	165	171.6	209.2	165	192.5	170	176.8	169	1110.7	126.2	188.2	187.6	181.2	214.5
40S ribosomal protein SA	40S ribosomal protein SA	996.1	1862.5	908.2	1830.8	1585	1921.3	1681	1634.2	1245.1	1177	1846.3	1614.3	1769.8	1439.3
AGR2	Anterior gradient protein 2 homolog	199.3	201	221.8	244.2	220.1	258.6	214.4	230.3	237	169.5	266.9	270.4	231	209.1
annexin I	Annexin A1	486.3	474.1	315.9	393.4	393.9	418.2	928.4	403.4	319.4	310	469.7	562.7	421.5	467.3
annexin II	Annexin A2	4317	9658.1	6980.3	5698	3321.8	3549.1	8152	4389.9	7984.5	13964.5	10805.7	11448.6	29233	6636.4
ARMEL	Cerebral dopamine neurotrophic factor	136.9	53.2	132.5	64.9	70	56.1	78.7	58.6	77.5	39.9	68.5	60.4	51	62.4
ARP19	cAMP-regulated phosphoprotein 19	174.7	129.7	153.1	110.5	113	109.9	167.7	110.6	119.1	114	109.1	123.8	130.4	140.9
ARTS1	Endoplasmic reticulum aminopeptidase 1	222	204.3	171.8	84.8	146.3	124.4	128.4	127.9	107	116.6	78.5	136	82.4	151.3
ATP synthase beta chain	ATP synthase subunit beta, mitochondrial	417.6	518.2	483.4	602.6	458.8	489.6	519.6	514.2	494.6	639.9	447.2	590.4	576	597.5
C1QBP	Complement component 1 Q subcomponent-binding protein, mitochondrial	8190.7	12343	8036.9	12463.8	11004.7	11979.3	11761.1	14256.6	12076.8	9932.6	12653	12551.7	10887.1	8482.9
CAPG	Macrophage-capping protein	591.3	653.6	436.2	347.6	299.2	287.2	1277.2	418.2	269.2	464	605.1	542.7	814.1	383
Carbonic anhydrase I	Carbonic anhydrase 1	342.4	345.2	447.2	324.5	336.2	313	352.6	363.3	320.4	298.2	303.5	257.5	275.3	468.6
carbonic anhydrase II	Carbonic anhydrase 2	150.3	58.8	104.5	73.1	53.5	60.3	51.9	55	62.3	67.6	52	59	50.5	43.7
CATZ	Cathepsin Z	180.4	60.1	240.2	74.1	84.4	66.9	74.8	67.7	96.3	56.9	66.1	67.1	60.3	70.9
cIAP-2	Baculoviral IAP repeat-containing protein 3	135.2	49.5	120.1	56.7	65.6	55.7	53.6	56.5	79.9	38.8	50.8	55.7	48.4	52.7
CRK	Adapter molecule crk	14391.4	21599.5	10359.6	18301.9	17387.6	14919.4	23758.8	20513.3	10454.2	15304	18885.4	16155.7	18630.8	27048.2
DBNL	Drebrin-like protein	1405.9	1569.3	1324.9	1274.5	1114.3	1047.6	1881.6	1320.5	969.2	1143.1	1093.7	1104.9	1390.9	1724.1
DERM	Dermatopontin	4966.4	5615.1	4463.6	6494.4	7564.1	8850	7156.8	5976.9	5625.2	6142.3	7655	8361.7	6574.6	4958.5
DSC3	Desmocollin-3	101.3	46.9	103.8	53	52.4	45.8	48.9	45.8	62.8	41.4	43.9	57.5	48.3	39.7
Elafin	Elafin	475	95.2	246.3	96.1	103.9	100	183.3	110.8	115.4	174	139	159.8	82.6	81.7
ERP29	Endoplasmic reticulum resident protein 29	757.9	1070.7	678.6	1067.9	904.7	924.8	1014	1135.3	932.2	914.4	1024.4	1077	1123	1255.1
Esterase D	S-formylglutathione hydrolase	2288.3	3099.6	1525.9	2262.7	2237.6	2126.4	3517.6	2978.3	1341.8	1927.6	2915.9	2180.9	2113.1	3668.2
FABPE	Fatty acid-binding protein, epidermal	569.4	421.1	984	481.2	539.7	837.5	383	195.9	368.5	1725.6	166	556.8	1723.5	256.6
FAK1	Focal adhesion kinase 1	99.1	40.4	44.6	43.1	35.6	45.3	160	34	36.2	36.9	44.1	49.6	44.4	39.2
FCAR	Immunoglobulin alpha Fc receptor	93.7	53.1	90.5	57.2	61.4	61.2	56.7	53.6	67.2	36.4	57.1	66.5	47.7	52.2
FGFR4	Fibroblast growth factor receptor 4	169.3	215.7	189.7	193.1	208.3	237.4	230.9	238	191.4	195.1	251.6	235.9	222.1	226.7
Fibrinogen g-chain dimer	Fibrinogen gamma chain	146455	298676	137561	274926	290205	285078	253523	275452	250979	235951	381502	382877	360643	231373
GP1BA	Platelet glycoprotein Ib alpha chain	120.4	78.1	221	89.8	105.2	74.7	82.4	93.3	111.8	322.5	70.6	79.6	113.3	99.9
GPC5	Glypican-5	111.4	40.6	125.5	49.2	57.5	48.7	46	47.6	65.1	40.2	41.3	48	41.4	42.4
GRN	Granulins	159.9	55.9	217.3	80.2	83.3	68	70.6	61.1	83.2	64.4	59.3	58.2	45	63.4
GSTA3	Glutathione S-transferase A3	65.3	19.5	100.8	27.7	21.1	37.3	21.8	35	28.3	23.3	53.4	48.7	29	38
hnRNP K	Heterogeneous nuclear ribonucleoprotein K	134.5	40.8	83.3	58.4	44.9	51.7	50.7	44.3	52.7	52.2	39.4	53.4	42.1	34.6
HPG-	15-hydroxyprostaglandin dehydrogenase [NAD(+)]	1970.8	2320.7	1864.2	2251.4	2003.2	2031.8	2323	2220.9	1861.3	3061.5	2325.2	2542.5	2639	2521.9
HRG	Histidine-rich glycoprotein	146.3	69.8	166.1	68.7	74.5	64	67.4	66.9	94.3	55.1	75.7	65.6	55.8	72.1
IF4A3	Eukaryotic initiation factor 4A-III	154.7	144.9	150	110.4	107.8	123.4	131.9	111.9	107.9	134	149.2	146.9	176.6	173.3
JAK2	Tyrosine-protein kinase JAK2	761.8	821.5	687.7	783.5	854.6	993.9	899.2	697.5	733.2	632.1	1110.1	821.5	807.4	818.5
LG3BP	Galectin-3-binding protein	106.2	57.3	84.4	52.5	49.5	49	50.4	50	50.2	47.5	49.2	54.7	49.5	51.9
Mammaglobin 2	Mammaglobin-B	19845.3	26674.6	18839.8	28624.4	22617.8	24227.8	24598.2	26180.1	23788.8	21822.4	26449.4	23931.4	25801.3	19153.9
MMP-14	Matrix metalloproteinase-14	145.2	71.3	103.3	77.1	89.1	445.7	74.5	78.1	80.9	63.6	101.8	88.3	74.5	64.4
MK11	Mitogen-activated protein kinase 11	125.7	77.5	78.4	69	70.6	76.5	137.2	62.5	70	87.3	68.7	140.5	95.9	55.7
MK12	Mitogen-activated protein kinase 12	150	187.2	131.1	144.8	87.4	92.1	103	100.7	117.8	165.6	91.9	113.4	178.2	79.2
MK13	Mitogen-activated protein kinase 13	143.3	81.7	138.3	93.2	80.2	72.8	71.8	81.9	98.5	64.6	67.4	82	79.8	68
MAPK14	Mitogen-activated protein kinase 14	4641	3763.9	3325.8	4703	4719	4142.8	6080.3	5483.9	3135.3	2768.4	4192	3429.4	3725.5	10179.8
Mn SOD	Superoxide dismutase [Mn], mitochondrial	20631.9	27103.9	20163	23188.1	21912.5	21618.9	29508.9	26490.1	20619.4	25333.8	25406.1	28515.7	28786	31515.1
Moesin	Moesin	153.4	112.9	127.4	211.1	119.2	184.4	114.6	240.4	149.1	106.1	137.4	143.3	157.1	170.6
PBEF	Nicotinamide phosphoribosyltransferase	218	113.2	232.1	78.3	75.7	251.4	82.4	131.4	89.9	106.7	161.3	80.7	93.5	63
Myokinase, human	Adenylate kinase isoenzyme 1	20854	35400.5	16035.3	25576.4	7799.8	8758.9	8032.6	8363.2	13398.2	34926.3	5007.5	10488.1	33065.5	7581.7
NCC27	Chloride intracellular channel protein 1	1687.4	2198.4	2014.4	3263.8	2071.9	2116.9	2110.2	2831.3	1598.8	1501.2	1832.9	1847.8	1804.9	2762.8
NCK1	Cytoplasmic protein NCK1	241.2	166.6	231.3	196.9	215.1	210.3	314.4	292.7	180.6	164.8	199.9	238.6	192.1	311.6
PAFAH	Platelet-activating factor acetylhydrolase	280.5	279.6	496.7	329.6	366.3	348	274.4	387.5	349.7	287.4	295.8	278.7	251.7	363.2
PARK7	Protein deglycase DJ-1	95.2	77.2	79.1	84.4	78.4	92.1	95.4	73.4	82.7	76.8	87.3	101.8	122.1	105.8
Peroxiredoxin-5	Peroxiredoxin-5, mitochondrial	562.8	680	393.3	514.4	320.7	322.7	640.5	480.7	369.8	566.3	438.6	486.5	736.4	739.9
Peroxiredoxin-6	Peroxiredoxin-6	2748.1	5157.5	2198.8	2892.1	1916.8	1667.6	2468.5	2697.5	1822.2	3218	3256.2	3226	4879.1	3377.3
PGP9.5	Ubiquitin carboxyl-terminal hydrolase isozyme L1	2274.8	2897.3	1957.9	1767	2036.3	1726.8	2658	2417	1487.4	2356.6	2340	3104.4	3361.2	3336.4
phosphoglycerate kinase 1	Phosphoglycerate kinase 1	3475.9	4458.2	2368.6	4588	4389.3	3950.9	5894.4	5092.4	2707.4	3040.7	4608.9	4656.3	4156.8	7446.5
PPase	Inorganic pyrophosphatase	4599.9	8574.9	3036.2	4954.2	5437.1	5098	7160.1	6485.5	3963.2	5976.5	11510.5	16913.8	11610.2	11736.7
PSME1	Proteasome activator complex subunit 1	1110.5	1526.1	1050.3	1031.4	1117.3	1072.7	1326.7	1157	854.4	1263.6	1292.6	1180.5	1198.8	1633
PUR8	Adenylosuccinate lyase	226.6	161.7	202.5	162.1	163.5	159.6	190.9	205.3	392.2	140	224.8	222.3	194	244.8
Rb	Retinoblastoma-associated protein	391.1	377.4	539.9	505.6	474.8	644	370.4	566.8	487.7	424.2	527	459.9	366.9	398.5
RS3	40S ribosomal protein S3	358.3	571.7	249.1	287.8	325.4	309.1	399.4	378.6	304.7	420.6	323.9	958.1	896.8	755.1
sCD163	Scavenger receptor cysteine-rich type 1 protein M130	97.9	33.7	119.7	38.2	44.6	33.8	38.4	36.1	51.4	46.2	29.7	33.9	32.4	34
SEPR	Prolyl endopeptidase FAP	176.6	92.6	278	99.6	115.8	92.1	96.6	98.8	139.2	78.9	109.7	87.8	83.5	80.3
SIRT2	NAD-dependent protein deacetylase sirtuin-2	8715.6	14272.6	8277	10610.9	12731.8	11043.4	17653	15123	10099.3	15257.8	15268.9	25266.5	34648.3	18980.1
SPTA2	Spectrin alpha chain, non-erythrocytic 1	112.5	38.1	127.2	56.7	57.6	101.6	54.6	58.4	75.6	38.8	45.8	47.3	45.3	67.2
SSRP1	FACT complex subunit SSRP1	66.1	41.8	84.9	46.3	55.9	48.9	47.7	40.5	61.5	33.4	39.4	53.5	42.8	38.2
Tropomyosin 1 alpha chain	Tropomyosin alpha-1 chain	243.5	172.7	267.3	192.2	218.6	201.2	173.2	265	214.9	137.6	249.2	194.8	209.5	165.8
Trypsin 2	Trypsin-2	276.3	100.5	218.5	135	166.5	192.3	145.7	209.7	211.3	139	339.7	873.7	435.6	297.9
TS	Thymidylate synthase	1128.9	660.9	3283.7	426.8	289.5	303.5	700.9	281.5	272.7	566.4	282.1	410.5	1110.4	214
TSG-6	Tumor necrosis factor-inducible gene 6 protein	78.5	35.8	46.8	34	25.9	29.5	21.6	24.5	35.5	28.5	30.9	37.4	37.5	23.8
B7-H1	Programmed cell death 1 ligand 1	204.5	114.7	190.3	129.8	136.9	145.4	126.9	176.6	143.1	94.9	160.9	148.8	147.5	160.3
B7-H2	ICOS ligand	596.1	523.4	517.3	584.1	539.7	503.1	654.2	596.1	418.1	344.7	507.6	533.8	417.6	831.9
CD226	CD226 antigen	182.5	166.3	251.6	157.6	201	214	181	175.7	195.8	131.3	160.2	194.8	173.6	180.9
CLM6	CMRF35-like molecule 6	252.7	143.7	348.9	161.2	165.8	145.9	148.6	170.1	176.2	181.6	160.6	131.8	123.8	170.5
CRTAM	Cytotoxic and regulatory T-cell molecule	249.9	289.7	234.6	241.6	249.9	268.8	265.7	314	216.2	301.4	256.8	234.7	254.8	355.3
DAF	Complement decay-accelerating factor	680	714.3	919.6	559.3	626.2	760.9	687.7	665.4	489.8	574	623.8	529.3	568.9	1061.5
DcR3	Tumor necrosis factor receptor superfamily member 6B	144.4	91.4	200.6	104.9	115.9	102.7	94.2	91.6	123.3	69.7	78.5	81.8	79.8	84.9
Desmoglein-2	Desmoglein-2	1878.1	2134.8	2180	4288.4	2083.2	6649.6	7074	3354.6	1614	1524.1	526.4	552	1216.3	443.8
DR3	Tumor necrosis factor receptor superfamily member 25	181.1	200.4	216.7	380	209.7	520.6	470.4	286.1	167.5	156.8	77.8	88.9	132.9	90.5
EPHAA	Ephrin type-A receptor 10	72.8	53.8	92.4	64.1	70.8	60.7	55.9	63.4	71.6	203.5	56.2	72.5	66.2	60.1
EPHB2	Ephrin type-B receptor 2	830	1284.7	639.4	1131.3	1729.3	2337	1671.5	1321.9	1164	1183.5	3138.7	4566	2775.7	2053.1
EphB6	Ephrin type-B receptor 6	2184.5	2210.4	1854.3	2809	3640.2	4786.7	3343.7	2534	2450.8	3114.1	3669.9	6646.5	4776.1	2506.8
GITR	Tumor necrosis factor receptor superfamily member 18	210.1	213	255.7	223.8	233.3	220.9	216.2	216.2	218.5	169.1	201.9	223.9	213.7	286.8
GPNMB	Transmembrane glycoprotein NMB	186.3	95.8	200.2	112	98.9	103.8	81.2	112.5	145	83.9	104.2	89.3	70.7	84.2
IL-1 sR9	X-linked interleukin-1 receptor accessory protein-like 2	237.6	263.6	290.2	268.4	292	292.5	269.1	284.1	276.6	200.3	279.8	284	262.7	267.5
IL-17B R	Interleukin-17 receptor B	167.3	124.1	167.8	133	136.9	134.3	222.1	175.7	142.9	89.7	503.9	138.1	115.9	126.2
IL-20 Ra	Interleukin-20 receptor subunit alpha	91.1	74	75.5	71.1	61.3	76.9	63.3	68.5	66.6	56.5	63.2	74.1	64.6	64.4
IL-22BP	Interleukin-22 receptor subunit alpha-2	121.7	84.6	138.7	86.6	87.9	80.1	77.3	76.7	87	186.3	71.6	74.9	72.5	83.5
IL-23 R	Interleukin-23 receptor	626	1029.7	588.8	652.5	734	604.2	890.2	845.8	485.3	691.6	857.4	706.1	834.7	1479
IL-7 Ra	Interleukin-7 receptor subunit alpha	140.8	103.6	221.4	130.6	154.5	124.2	116.1	125.1	146.8	78.4	99.6	109.4	93.3	106.7
ILT-2	Leukocyte immunoglobulin-like receptor subfamily B member 1	94	60.5	131.6	55.8	67	47.5	66.5	62.3	63.5	136.9	57.7	58.3	65.6	119.2
ILT-4	Leukocyte immunoglobulin-like receptor subfamily B member 2	182.3	77.4	148.6	74	70.6	80.7	71.1	73.4	82.5	106.6	69.3	67.7	65.3	76
JAG1	Protein jagged-1	1468.6	1683.1	1437.7	1832.2	1875.3	2268.1	1817.6	2039.7	2057.8	1781.3	3023.8	2751	2247.2	1921.8
JAG2	Protein jagged-2	208.8	173.6	242.8	219.8	209.4	226.5	169.6	303.5	205.2	150	187.4	180.7	146.6	319.3
JAML1	Junctional adhesion molecule-like	218.9	105	219.4	121.9	132.7	139.2	121.8	126.3	143.8	77.4	127.8	117.3	92.5	105.1
KI2L4	Killer cell immunoglobulin-like receptor 2DL4	362.6	658	365.4	308.6	340.8	311.7	520	399.1	299.2	480	477.7	675.6	840.7	699.7
KI3L2	Killer cell immunoglobulin-like receptor 3DL2	111.8	56.3	162.8	63	72.4	59.7	136.9	51.7	96.9	35.9	43.1	75.6	57.8	57.8
KI3S1	Killer cell immunoglobulin-like receptor 3DS1	180.1	179.9	253.3	167.7	168.8	229.8	157.9	168.8	168.8	115.9	132	141	129.7	159.9
KLRF1	Killer cell lectin-like receptor subfamily F member 1	119.3	56	197.7	67.4	90.8	54.2	68.6	63.5	91.3	142.9	42.8	48.9	48.4	68.1
LAG-3	Lymphocyte activation gene 3 protein	81.6	30.2	53.2	29.7	26.4	28.5	33.8	25.5	67.3	22.1	33.7	27.1	22.6	19.9
LIMP II	Lysosome membrane protein 2	132.5	72.1	121.3	81.7	79.6	77.4	63.9	72.3	86.9	99.7	65.1	79.5	64.3	61.3
MICB	MHC class I polypeptide-related sequence B	84.5	49.4	94	54.7	48.5	49.6	44	46.2	60.5	38	45.6	53.7	47.5	35.5
MO2R1	Cell surface glycoprotein CD200 receptor 1	170	181.7	203.1	169.8	177.3	162.4	152.3	180.6	162.3	254.8	144.6	156.9	139.8	159.2
NKp46	Natural cytotoxicity triggering receptor 1	306.5	356.2	372.7	364.3	372.5	441.6	363.7	370.7	349.8	283.1	370.6	404	331.4	344.9
Nogo Receptor	Reticulon-4 receptor	730.1	834.7	690.8	799.5	1112	1450.9	1073.5	695.5	689.5	698.9	886.1	997.1	856.5	572.9
NOTC2	Neurogenic locus notch homolog protein 2	178.7	120	113	117	116.7	216.6	114.6	133.7	132.9	198	161.3	165.7	144.3	119.4
Notch 1	Neurogenic locus notch homolog protein 1	3868.6	5538.2	3742.3	6192.6	5180.5	7845.4	6168.6	6328.6	6307.2	4958.2	6354.3	7796.1	6369.3	3941.6
Notch-3	Neurogenic locus notch homolog protein 3	145.2	44.9	256.7	68.8	93.1	67	70.3	66.9	105.1	231.4	51.1	50.6	55	82.1
Nr-CAM	Neuronal cell adhesion molecule	285.1	132.7	345.4	135	211.3	262.9	185	164.8	193.7	138.3	236.3	260.8	171.6	211.4
NRX1B	Neurexin-1-beta	126.3	77.8	70.1	73.1	67.3	94.4	71	71.5	66.6	60	81.9	89.9	74.4	55.8
NRX3B	Neurexin-3-beta	269.2	167.8	277.8	170	206.7	203.8	176.1	177.9	201.9	154.4	200.9	219.1	176.1	147.1
OX2G	OX-2 membrane glycoprotein	253.8	300.7	372.5	363.4	369.9	376.8	553.7	394.6	361.2	263.4	287	283.6	252.2	301.9
Prolactin Receptor	Prolactin receptor	481	681.5	634.9	768.1	790	883.5	703.2	803.7	794.4	507.7	783.8	766.6	603.5	650.3
RELT	Tumor necrosis factor receptor superfamily member 19L	94.8	42.9	72.5	47	43	40	41.6	41.4	50	32.8	42.8	44.5	42.7	35.2
ROBO2	Roundabout homolog 2	8623.3	14367.5	8659.2	13060.1	14491.6	17396.5	14481.1	15351.8	15162.3	12641.8	21015.4	20985.3	17196.5	13656.6
ROBO3	Roundabout homolog 3	68.9	53.8	84.4	58.1	57.4	70.5	56.7	54.2	66.6	38.1	129.7	54	50.4	50
RTN4	Reticulon-4	94.4	91.8	118.5	93.9	84.5	78.5	87.6	83	85.8	77.2	82.7	93.5	80.1	109.4
Semaphorin-6A	Semaphorin-6A	1824.9	3048.3	1484	2901.2	3111.5	4589.1	3460.7	3571.9	3123	3023.3	6690.7	9091.2	5871.6	4669.2
sICAM-5	Intercellular adhesion molecule 5	203.5	138.8	182.8	148.9	215	275	228.7	174.6	183.6	174.1	285.5	296.6	224.3	208.6
SIG14	Sialic acid-binding Ig-like lectin 14	212	89.9	286.6	116.7	123.1	95.1	114.5	105.8	137.9	73.6	151.7	100.4	110.3	107.4
SLAF6	SLAM family member 6	107.6	36.3	138.2	49.8	58.8	39.8	45.6	45.8	67.4	32.5	33.5	66.5	40	44.8
SREC-I	Scavenger receptor class F member 1	218.3	71.1	267.8	85	93.8	77.7	73.3	91.9	117.9	66	110	70.7	57.3	73.4
SREC-II	Scavenger receptor class F member 2	145.4	45.8	202.1	64	88.7	53.7	60.1	69.3	94.7	47.7	52.6	55.7	45.2	62.6
TAJ	Tumor necrosis factor receptor superfamily member 19	131.1	64	130.9	83.2	87.5	99.7	80.6	80.9	98.6	203.1	81.4	110.2	89.7	61.3
TCCR	Interleukin-27 receptor subunit alpha	1736.3	261	515.1	289.4	277.7	295.7	232.8	300.8	299.7	400.9	266.4	263.1	217	232.4
TGF-b R II	TGF-beta receptor type-2	169.2	96.4	228.7	130.3	138.8	138.9	111.1	124.8	150.3	84.7	106.6	124.8	100.6	118.7
TIMD3	Hepatitis A virus cellular receptor 2	234.8	344.2	258.8	260.8	286.1	246.4	327.7	329.4	217.5	292.3	309.4	300.2	326.3	512.4
TWEAKR	Tumor necrosis factor receptor superfamily member 12A	162.5	166	114.8	201.6	201.3	219.4	181.6	151.4	147.1	119.1	208.9	532.7	279	147.6
UNC5H3	Netrin receptor UNC5C	163	50	178.4	62.7	69.1	58	55.7	66.7	79.1	38.2	53.8	57.1	45	57.4
UNC5H4	Netrin receptor UNC5D	386.7	602	274	463	660.9	913.6	633.2	472.2	516	407.3	671.5	868.7	639.8	412.1
PDE7A	High affinity cAMP-specific 3',5'-cyclic phosphodiesterase 7A	164.5	172.1	151	166.4	158.7	172.8	160.4	176.3	155	2567.5	167.9	145.9	151.3	170
AMPK a1b1g1	AMP Kinase (alpha1beta1gamma1)	88.8	245.5	138.4	70.4	90.5	58.4	52.7	68	92.3	50.2	57	60.5	62.2	69.3
K-ras	GTPase KRas	106.9	44.5	154.4	63.4	69	58.9	57.6	58.7	81.7	33	62	50.1	43.5	54.8
NMT1	Glycylpeptide N-tetradecanoyltransferase 1	551.7	635.3	518.2	760	696.2	783.2	739.2	938.3	647.4	578.3	663	707.9	638.4	986.5
PDE9A	High affinity cGMP-specific 3',5'-cyclic phosphodiesterase 9A	179.1	90	155	105.9	107.5	100.1	98.6	102.6	119.7	81.6	108.2	104.4	97.1	90.4
PPID	Peptidyl-prolyl cis-trans isomerase D	4888.6	7765.8	3753.1	5590.5	6906.3	6218.3	10345.8	7080.6	3479.6	5349.3	8865.1	9852.1	8737.6	15300.2
PSME3	Proteasome activator complex subunit 3	167.7	110.8	190.4	118.3	118.2	121.7	101.3	132.3	132.4	83.1	145.2	109.7	93.6	112.4
GCKR	Glucokinase regulatory protein	176.3	150.1	289.8	175.4	190.9	151.7	141.4	164.5	185.4	108.4	140.7	142.5	134.1	152.4
CK2-A1:B	Casein kinase II 2-alpha:2-beta heterotetramer	413.1	833.4	323.2	441	507.5	481.9	555.2	733.3	371.3	557	777.9	770.3	659.3	1070.1
CK2-A2:B	Casein kinase II 2-alpha':2-beta heterotetramer	209.9	251.4	110.8	143.1	160.3	134	207.3	212.7	112.6	165.2	265	307	190.3	334.1
PDK1	[Pyruvate dehydrogenase (acetyl-transferring)] kinase isozyme 1, mitochondrial	300.6	203.6	301.6	330.6	261.7	293.3	234.5	505	289.9	225.9	345	304.9	233	307.5
KIF23	Kinesin-like protein KIF23	546.4	962.3	440.2	533.4	594.9	532.9	1881	816.1	433.8	620.6	871.9	707.4	796.7	1203.9
IMDH1	Inosine-5'-monophosphate dehydrogenase 1	12001.2	18496.6	7711.7	12584.4	14249.1	12188.6	17232.8	18527.5	8854	13741.1	22163.3	17549.4	15724.1	27780.7
HMGR	3-hydroxy-3-methylglutaryl-coenzyme A reductase	163.6	90.9	142.8	116.4	99.3	111.5	90.1	124.6	120.8	76	128.2	146	139.5	92.6
PCSK9	Proprotein convertase subtilisin/kexin type 9	69.1	19.4	38.7	23	24.3	23.5	21.2	19.2	24.8	27.7	24	22.8	21.8	20.6
NR1D1	Nuclear receptor subfamily 1 group D member 1	149.3	179.5	181.6	133.1	142.9	151.2	147.8	138.4	170.7	179.8	119.4	150.6	153.8	139.7
PPIE	Peptidyl-prolyl cis-trans isomerase E	306.2	395.1	228.9	222.8	199.1	198.3	310.4	236.7	179.9	270.9	332.1	345.2	399.1	352.5
MP2K4	Dual specificity mitogen-activated protein kinase kinase 4	14100	21258.2	14699	20752.7	18579.6	23305.8	19721.6	20865.2	13956.3	17265.2	17920.1	18921.4	13002.2	11981.9
JNK2	Mitogen-activated protein kinase 9	1507.7	2654.7	1168	2231.3	2451	3186.2	2413.4	2034.5	2055.8	1686.5	2810.3	3102.8	2536.4	1663.2
AMPK a2b2g1	AMP Kinase (alpha2beta2gamma1)	1394	1428.2	1102.8	1678.9	1587.6	1353.2	1592.4	2052.6	1410.2	1102.2	1371.5	1660.7	1462.7	3813.6
cGMP-stimulated PDE	cGMP-dependent 3',5'-cyclic phosphodiesterase	5541.2	7266	6409.1	7550.2	7568.8	7770.2	6739.2	8138.8	7026.4	6300.7	7318	8681.2	7165.4	6922.5
Cyclophilin F	Peptidyl-prolyl cis-trans isomerase F, mitochondrial	3754.3	3811.9	2489.9	4137.4	4166.5	3379.2	9496.1	7787.4	3735.4	3046.1	6834.6	4797.3	2952.4	21353.3
DRAK2	Serine/threonine-protein kinase 17B	2181.3	3795.8	2319.6	4204	4188.8	4917.3	3648.8	4476.9	3658.2	2712.3	4137.9	4308.1	3353.9	3277.5
IMDH2	Inosine-5'-monophosphate dehydrogenase 2	5814.7	7089.1	5075.6	5160.4	5625	5047.2	6330.9	6674.3	4593.1	5699.6	7557.5	6572.5	6034.5	8243.8
PDE11	Dual 3',5'-cyclic-AMP and -GMP phosphodiesterase 11A	591.6	606.1	689	607.7	587.2	600.8	567.1	650.6	601.7	498.4	573.5	681.6	576.1	616.9
PDE3A	cGMP-inhibited 3',5'-cyclic phosphodiesterase A	805.2	1322.2	853.5	1279.2	1305.7	1500.9	1254	1430.9	1178.1	918.1	1187.9	1387.2	1234	1312.5
PDE4D	cAMP-specific 3',5'-cyclic phosphodiesterase 4D	349.5	423.5	432.8	444.9	461.7	469.9	425.6	456.6	484.6	293.6	440.5	435	419	544.3
PDE5A	cGMP-specific 3',5'-cyclic phosphodiesterase	7863.5	9231.1	6106.1	10240.4	12814	11712.8	19257.8	12263.1	4927.1	5083.5	11374.9	6750.9	5689.3	23882
TAK1-TAB1	Mitogen-activated protein kinase kinase kinase 7:TGF-beta-activated kinase 1 and MAP3K7-binding protein 1 fusion	400.8	360.1	562.2	480.3	553.7	449.7	441.3	543.1	476.7	288.3	358.2	386.9	348.7	521
TYK2	Non-receptor tyrosine-protein kinase TYK2	1477.7	1769.1	1714.3	1902.4	1969.3	2106.7	1751.3	2095.6	1817.3	1465.5	1713.1	2000	1784.9	1809.9
ABL2	Abelson tyrosine-protein kinase 2	604.3	893.8	653.5	1039.7	1008.6	1141.4	936.3	1182.2	910.9	628.1	842	933.5	778.4	1009.2
BCAR3	Breast cancer anti-estrogen resistance protein 3	360.6	380.7	528.5	426	467.9	477.6	384.5	439.3	430.5	302	346.5	388.4	362.5	374.3
calreticulin	Calreticulin	777.8	1098	1048.2	1314	1312	1358.9	1023.4	1407.7	1184.4	785.7	1013.5	1128.7	1148.4	1059.3
GRB2-related adapter protein 2	GRB2-related adapter protein 2	466.1	624.4	500.4	713.6	680.3	792.6	577	761.6	668.4	443.9	599.5	627.2	526.3	572.1
MMP-16	Matrix metalloproteinase-16	315	355.8	379.9	373.8	406.5	411.6	327.5	430	369.1	228.4	300.4	336.4	286.6	342.3
SHC1	SHC-transforming protein 1	5154.2	8709	3452.2	6454	7192.4	5841.1	9187	9049.7	4500.4	5779.1	8153.7	7846.5	7820.3	14807.7
GHC2	Mitochondrial glutamate carrier 2	303.8	392.9	376.1	445.7	492	529.3	450.5	465.5	436.1	310.5	528.5	436.8	457.6	473.9
Eotaxin	Eotaxin	157.2	213.6	170.6	232.8	210.1	245.4	191.4	240.6	282.3	1384.1	178.6	197.2	172.9	164.1
Coagulation Factor IXab	Coagulation factor IXab	80.6	19.2	42.8	21.9	23.1	21.3	17.5	19.4	22.9	23	24.8	23.4	17.4	19
Elastase	Neutrophil elastase	67.5	66.8	115	73.8	94.8	75.4	72.5	85.6	92	57.1	73.3	72.4	73.9	77.1
Apo E2	Apolipoprotein E (isoform E2)	678.2	990.7	805.8	1077.6	977.4	1043.5	875.9	1078.7	1000.3	744.4	955.4	1099.6	899	897.9
Prothrombin	Prothrombin	133616	302813	141199	251443	298520	265396	247032	284953	243976	230464	394871	353345	359394	213465
CD70	CD70 antigen	311.9	263.5	411.5	276.3	277.9	278.2	261.3	284.4	271.5	291.4	232.6	256.7	267.3	222.7
annexin VI	Annexin A6	599.5	878.7	464.1	1070.1	825.3	814.7	921.9	953.6	759.8	770.3	1001.6	1087.7	1179.4	1068.1
B7-2	T-lymphocyte activation antigen CD86	107.7	64.2	109.5	84.4	80	110.4	68	80.9	90.8	53.4	60.2	73.6	62	61.1
calgranulin B	Protein S100-A9	305.8	288.9	242.2	329.7	304	455	375	325.4	282.1	488.4	351.7	331.6	383.3	317.8
Caspase-10	Caspase-10	8643.6	11308.6	8137.1	12112.3	9755.3	10854.4	11518.2	12679.8	9912.1	142983	11533.4	9548.7	249900	8600.3
CBPE	Carboxypeptidase E	474.3	464.2	619.3	468.8	718	789.7	595.9	519.9	521.5	392.1	865.8	1118	712.9	708.2
CKAP2	Cytoskeleton-associated protein 2	7671.7	9565.5	4664.2	6693.2	6851.9	7639.2	10567.4	11436	4864.5	7859.6	10130.6	9836.4	7936.4	15700.2
CPNE1	Copine-1	300.5	287.6	376.3	185.8	221.5	2000.3	250.5	362	245.5	246.8	326.5	221.4	211.1	480.5
Cyclin B1	G2/mitotic-specific cyclin-B1	135.4	84	279.8	114.1	164	126	93.4	107.5	150.2	58.4	68	83.1	70.9	112.7
DLL1	Delta-like protein 1	1432.8	1666.9	1495.8	1821	2015.7	2590.4	1933	2059.8	1949.1	1884.4	2843.7	2600	2104.3	1898.1
hnRNP A2/B1	Heterogeneous nuclear ribonucleoproteins A2/B1	29029.1	37186.6	28400.9	23428.1	22078.5	20653.4	31940.4	24863.5	31647.1	39417.8	40036.8	29959.7	53189.6	40398.5
HVEM	Tumor necrosis factor receptor superfamily member 14	100.5	66.7	93.1	77.7	85.5	91.8	69.7	80.6	88.2	48.5	69.1	82.8	66.8	68.2
Keratin 18	Keratin, type I cytoskeletal 18	102.7	109.7	104.8	112.2	107.5	130.6	174.8	144.7	98.7	674	112	103.9	115	185
LIGHT	Tumor necrosis factor ligand superfamily member 14	122	45.9	171.9	68.5	91.2	122.7	63	62.8	90	38.4	46.2	130.7	80.7	65.6
MIF	Macrophage migration inhibitory factor	487.8	536.2	495.7	361.5	373.7	437.1	399.9	412	300	412.8	354.4	348.2	380.6	533.3
NLGNX	Neuroligin-4, X-linked	177.4	175.8	174.1	158.7	235.3	268.4	205.7	228.4	242.1	180.6	367.6	426.2	338.6	343.9
OMD	Osteomodulin	78.4	39.4	108.6	48.5	48.9	53.1	42.9	39.7	56.8	30.9	34.3	44.5	35	40.8
PIM1	Serine/threonine-protein kinase pim-1	165.8	94.6	271.7	127.6	178.6	133.6	117.6	112.4	155.9	101.4	104.2	108.6	104.8	125.2
Semaphorin 3E	Semaphorin-3E	820.2	84.2	209.9	105	142.2	293.4	96.7	97.9	134.3	66.2	85.8	100.4	89.9	155.7
SET	Protein SET	2293.3	3117.3	1991.1	2936.9	2391.6	3862.9	3867.6	2610.1	2440.9	2208	3125.4	3222.4	2864.6	2999.1
BAFF Receptor	Tumor necrosis factor receptor superfamily member 13C	307.2	492	213.7	373.3	381.8	402.6	458.4	433.3	296.9	302.6	416.1	442.6	404.5	552.4
BRF-1	Transcription factor IIIB 90 kDa subunit	239.4	300.2	654.7	248.7	299.4	287.2	314.2	277.7	255.4	238.4	378.5	352.6	337.5	387.8
sLeptin R	Leptin receptor	172.1	66.1	197.7	69.4	81.6	75.2	270.8	66.3	91.9	55.9	59.8	75.7	68.5	102.2
DR6	Tumor necrosis factor receptor superfamily member 21	136.7	61.2	144.1	72.2	71.6	62.8	60.3	74.7	81.4	72.8	62.5	58	55.1	64.3
CAD15	Cadherin-15	650.3	885.7	864.2	897	1040.9	992.6	926	1058.6	841.5	674.9	853.9	1069	950.5	1046.2
CD27	CD27 antigen	53786.8	102558	51966	101547	103891	109761	107457	100919	91129.8	84808	144425	119791	108468	88624.9
RANK	Tumor necrosis factor receptor superfamily member 11A	274.1	359.6	264	240.2	285.5	270.4	334.1	274	223.7	262.5	337.9	418.7	389.2	426.4
Troponin I, skeletal, fast twitch	Troponin I, fast skeletal muscle	14610.3	6247.3	4790.7	18945.4	1798.3	967.1	949.1	2747.9	6601.8	9232.9	1064.4	5095.4	24581.3	1046.9
Troponin I	Troponin I, cardiac muscle	117.9	63.2	107.9	76.6	78.1	66.8	77.5	71.8	79.3	59.9	65.2	99.5	92.1	65.6
ANP	Atrial natriuretic factor	127	114.7	223.6	147.8	201.7	159.3	141.8	135.6	169.5	76.5	130.1	150.7	138.9	148.5
ALCAM	CD166 antigen	5912.1	8238.1	5472.2	7412.8	9358	12261.1	9036.4	8108.9	8198	7335.3	9681	8645.7	8391.7	5780.5
CYTN	Cystatin-SN	150.9	121.2	1690.2	90	88.8	112.5	212.3	84.2	82.7	65.1	80.5	112.9	161.2	77
IL-17 RC	Interleukin-17 receptor C	438.1	172.9	205.4	197.6	213.7	231.2	204.8	233	178.5	126.6	236	208.1	161.5	187
PKC-B-II	Protein kinase C beta type (splice variant beta-II)	597.8	521.1	488	567.1	581.6	682.4	889.3	932.8	974.9	747.4	1070.7	595.7	629.6	2407.9
PKC-G	Protein kinase C gamma type	74.7	53.7	67.4	49.1	48.7	71	55.3	57.5	57.2	45	55	73.8	64.6	63.1
SLAF7	SLAM family member 7	357.2	168.2	207	179.1	191.1	209.9	170.1	183.4	183	114.9	161.3	197.4	152.8	170.7
SRCN1	Proto-oncogene tyrosine-protein kinase Src	6797.7	6084	3809.4	9832.4	9361.1	7208.6	14519.3	13454.7	5585.5	4737	7397.3	5472.4	3686.2	18727.3
Stress-induced-phosphoprotein 1	Stress-induced-phosphoprotein 1	26832.5	39350.2	21430.9	28288.7	34003.3	23818.1	35938.8	40742.3	20952.2	32134.1	47717.7	35456.7	34452.1	63455.1
Testican-1	Testican-1	3632.3	4289.5	3128.1	3973.1	3683.3	4129.9	4252	4083.7	3527.9	3444.1	4177.1	4661.1	4505.7	4360.8
Testican-2	Testican-2	917.3	659.6	583.7	685	711.9	1513.4	926.1	548.4	575.9	506.9	987.2	1536.8	1115.5	655.3
RUXF	Small nuclear ribonucleoprotein F	441.2	654	426.3	545.6	536.5	537.4	682.5	516.8	454.1	544.5	595.6	643.3	818	660.9
