# Supplementary material for: Chronic activation of endothelial MAPK disrupts hematopoiesis via NFKB dependent inflammatory stress reversible by SCGF
Source: Nat Commun. 2020 Feb 3;11:666. doi: 10.1038/s41467-020-14478-8 (PMC6997369; doi:10.1038/s41467-020-14478-8)
Supplement: Supplementary file 5 — Source Data Files [file 41467_2020_14478_MOESM5_ESM.xlsx]

## Sheet: Fig 1
	Figure 1a			Figure 1b			Figure 1d (HSPCs/106 WBM)
	Total cells/femur (x106)			HSCs/106 WBM			KLS		MPP		HPC-1		HPC-2
	Control	CDH5-MAPK		Control	CDH5-MAPK		Control	CDH5-MAPK	Control	CDH5-MAPK	Control	CDH5-MAPK	Control	CDH5-MAPK
	7.5	3		359	23.2645		1444	119.646	220	0	744	66.4701	110	33.2351
	7.4	1.8		442.104	33.2757		1612.25	33.2757	214.453	0	789.628	0	146.268	33.2757
	10	5.4		389.258	0		1643.69	19.9517	157.692	0	958.939	0	126.438	19.9517
	6.7	2.2		159.775	15.9609		711.853	239.413	38.5171	0	465.059	115.716	47.0765	119.706
	8.6	3.4		491.611	6.83674		1640.1	34.1837	180.955	0	813.773	8.54593	165.265	22.2194
	Figure 1e								Figure 1f
		BFU-E	CFU-G	CFU-M	CFU-GM	CFU-GEMM				4 weeks	8 weeks	12 weeks	16 weeks
	CNTL 1	10	14	12	42	18			CNTL 1	43.4	47.7	56.8	71.1
	CNTL 2	10	12	18	38	20			CNTL 2	52.4	49.4	50.4	59.2
	CNTL 3	8	4	18	38	30			CNTL 3	49	63.6	77.8	59.6
	CDH5-MAPK 1	0	1	2	17	2			CNTL 4	47.4	46.1	66.3	62.2
	CDH5-MAPK 2	0	0	2	38	8			CNTL 5	44.3	53.2	65.3	52.5
	CDH5-MAPK 3	0	1	4	1	1			CNTL 6	46	51	72.8	56.2
									CNTL 7	53.5	48.9	61.6	58.9
									CNTL 8	53	44.3	53.7	65
									CNTL 9	46.3	56.4	58.4	59.2
									CNTL 10	51.2	68.2	62.3	50.2
									CDH5-MAPK 1	36.4	20.5	20.9	55.6
									CDH5-MAPK 2	39	33.1	17.5	23.4
									CDH5-MAPK 3	31.9	31.5	23.1	11.3
									CDH5-MAPK 4	27.1	21.5	25.6	22.4
									CDH5-MAPK 5	28.1	22.3	16.8	22.5
									CDH5-MAPK 6	29.5	32.4	28	23.4
									CDH5-MAPK 7	27.4	22.5	26.9	25.3
									CDH5-MAPK 8	22.4	36.3	20.5	29.3
									CDH5-MAPK 9	19.3	35.4	21.6	27.8
									CDH5-MAPK 10	22.5	32.7	21.5	25.3
	Figure 1g						Figure 1j			Figure 1k
		%CD11B+GR1+ (% of CD45.2)	%B220+ (% of CD45.2)	%CD4+ (% of CD45.2)	%CD8+ (% of CD45.2)			HSC % Quiescence			HSC % Apoptosis
	CNTL 1	16.5	36	16.9	5		CNTL 1	90.9		CNTL 1	0.9
	CNTL 2	24.8	29.3	14.2	7.2		CNTL 2	85.6		CNTL 2	0
	CNTL 3	13.6	34.2	14	3.3		CNTL 3	92.6		CNTL 3	0.1
	CNTL 4	24.1	27.5	12.3	3		CNTL 4	90.3		CNTL 4	0
	CNTL 5	12.5	29.4	15.2	3.5		CNTL 5	90.5		CNTL 5	0.9
	CDH5-MAPK 1	23.4	28.1	14.2	4.4		CDH5-MAPK 1	40.4		CDH5-MAPK 1	42.6
	CDH5-MAPK 2	39.3	29.5	16.2	1.1		CDH5-MAPK 2	40.7		CDH5-MAPK 2	20.9
	CDH5-MAPK 3	29.5	22.4	12.5	1.9		CDH5-MAPK 3	42.5		CDH5-MAPK 3	22.5
	CDH5-MAPK 4	29.7	24.3	11.4	4.4		CDH5-MAPK 4	71.7		CDH5-MAPK 4	11.3
	CDH5-MAPK 5	24.6	29.5	10.2	2.3		CDH5-MAPK 5	63.5		CDH5-MAPK 5	5.8

## Sheet: Fig 2
	Figure 2b							Figure 2g													Figure 2e (Raw Intensities of Preoteomic data displayed in Heatmap)
		µg EBD/mg femur																			MGI Symbol	TargetFullName	Target	Cntl_1	Cntl_3	Cntl_4	Cntl_5	Cntl_6	Cntl_7	Cntl_8	MAPK_1	MAPK_2	MAPK_3	MAPK_4	MAPK_5	MAPK_6	MAPK_7	MAPK_8
	CNTL 1	0.0140632																			Mapkapk5	MAP kinase-activated protein kinase 5	MAPK5	186.2	185.4	166.5	172.2	180.7	192.7	159.3	274.1	278	433.7	316.8	348.9	327	341.1	424.7
	CNTL 2	0.0169837																			Icam1	Intercellular adhesion molecule 1	sICAM-1	514.8	540.3	531.3	602.9	543	577.9	538.6	750.4	715.6	829.7	709.8	939.4	777	718.4	676.2
	CNTL 3	0.014309																			Chst15	Carbohydrate sulfotransferase 15	ST4S6	4799.4	7226.7	7664.4	7685.9	5601.6	5531.7	8883.2	11498.3	10665.4	8985.9	11718.4	11965	11944.7	11042.2	8787.3
	CNTL 4	0.0117291																			Fap	Seprase	SEPR	74.1	77.5	85.2	94	70.8	71	91.3	97.5	87.5	123.7	107.8	117.2	119.8	126.1	130.2
	CNTL 5	0.012808																			Tnni3	Troponin I cardiac muscle	Troponin I	72.3	57.9	78.2	72.8	64.1	64.3	73.9	209.6	158.4	236.1	290.6	347.9	367.8	205.2	94.3
	CDH5-MAPK 1	0.0476768																			Vcam1	Vascular cell adhesion protein 1	VCAM-1	1032.4	1158.8	1253.9	1253.2	1093.3	1029.9	1324.1	1344.5	1479.9	1451.4	1402.5	1555.6	1569.9	1318.9	1303.1
	CDH5-MAPK 2	0.0397438																			Il13ra1	Interleukin-13 receptor subunit alpha-1	IL-13 Ra1	372.2	390	438.1	464.4	406	433.8	395.4	561.5	488.2	564.6	513.8	766.2	715.7	559.2	529.5
	CDH5-MAPK 3	0.031421																			Ptn	Pleiotrophin	PTN	452.1	425.7	459.9	443.7	464.1	452.6	433.5	811.3	1014.1	559.4	621.1	608.1	586	753.8	956.9
	CDH5-MAPK 4	0.023202																			Got1	Aspartate aminotransferase cytoplasmic	GOT1	3361.2	3473.7	3726.3	3630.1	3359.4	3844.1	3443.3	5081.9	3692.8	6466	5131.1	6194.6	5507.9	4972.3	4058.4
	CDH5-MAPK 5	0.0373843																			Spon1	Spondin-1	Spondin-1	382.1	436.9	436.5	598.2	374.5	386.6	608.6	1021.5	673.8	616.5	754	729	1066	762.2	613.2
																					Il18bp	Interleukin-18-binding protein	IL-18 BPa	3948.8	4937.7	5466.9	6431.6	5073.2	4606.7	5533.1	7180.6	6696.1	7297	7274.3	12240.7	9283.1	8382.8	7674.6
	Figure 2h																				Pyy	Peptide YY	PYY	158.2	126.5	125.7	146	139.9	201.9	120.1	619.9	166.5	267.9	248.2	563.3	415.2	450	409.9
		Phospho ERK/Total ERK	Total ERK/Tubulin	Phospho p65/Total p65	Total p65/Tubulin	Total IkBa/Tubulin															Vegfa	Vascular endothelial growth factor A	VEGF	1538.4	1706.2	1888	1861.3	1740	1684.1	1891.5	2125.2	1940.9	2057.9	2224.9	2118.7	2264	1865	1868.7
	CNTL BMEC A	1	1	1	1	1															Cntn1	Contactin-1	contactin-1	731.4	827.6	1007.7	826.7	663.7	833.2	958.3	1114.5	866.5	1206.1	1124.2	1268.8	1215.2	1066.6	948.4
	CNTL BMEC B	1	1	1	1	1															Cdh2	Cadherin-2	Cadherin-2	251	205.1	191.8	181.2	232.2	221.9	176.3	223.7	260.4	297.2	241.9	246	274.9	295.2	313.5
	CNTL BMEC C	1	1	1	1	1															Amhr2	Anti-Muellerian hormone type-2 receptor	AMHR2	23911.2	29071.9	42535	25987.9	24230.4	29466.4	43922.1	89500.8	31447.7	45047.2	61144.8	85118.3	92850.6	60139.8	49038.4
	CDH5-MAPK BMEC A	6.15516	0.707107	1.27467	0.787601	0.89483															Wfikkn2	WAP Kazal immunoglobulin Kunitz and NTR domain-containing protein 2	WFKN2	428.6	611.9	644.7	677.4	555.7	487.3	695.2	827.5	654.2	702.2	922	1049.4	1011.5	840.8	655.4
	CDH5-MAPK BMEC B	18.4563	0.845011	1.40342	0.979848	1.00652															Ptpn1	Tyrosine-protein phosphatase non-receptor type 1	PTP-1B	1106	1052.8	991	1197.5	1264.9	1527.9	896.4	1348.4	2056.3	1817.2	1695.8	1225.9	1730.7	1519.2	1426.5
	CDH5-MAPK BMEC C	10.2993	0.897782	1.38989	1.0816	1.1221															Robo2	Roundabout homolog 2	ROBO2	7159.6	8807.1	9605.1	10058.1	8274.8	8360.3	9562.4	11940	9088.6	10945.1	11305.4	14446	12491.9	11288	9711.4
																					Amh	Muellerian-inhibiting factor	MIS	479.3	407.4	398.6	397.8	445.5	500.4	364.7	1586.6	494.4	1180.2	469.6	1419.6	885.3	1076.2	748.7
																					Fcnb	Ficolin-3	Ficolin-3	321.1	297	278.1	289	348.3	323.1	292.5	280.5	276.4	272.7	278.9	259.1	271.8	261	293.6
	Figure 2i																				Cyp3a13	Cytochrome P450 3A4	Cytochrome P450 3A4	12823.4	11152.3	8244.9	15482	9518.2	15119.8	9324	40557.7	65089.1	118741	69693.4	23539.1	46093.2	44067.4	17001.2
	MFI Nuclear p65																				Prkca	Protein kinase C alpha type	PKC-A	6390.7	2248.3	1366.9	3672.1	2029.4	7943	1576.9	20706.9	19770.2	49570.8	26966.8	7356.4	15912.4	20836.4	7176.3
	CNTL	CDH5-MAPK	CNTL plus TNFα																		Masp1	Mannan-binding lectin serine protease 1	MASP3	1767.3	1886	2253.3	2545.5	2176.6	2032.8	2279.1	2853	2457.6	2277.3	2545.5	3381.6	2996.9	2584.8	2442.7
	7.244	10.12	26.725																		Il13	Interleukin-13	IL-13	172.8	169	162.1	174.7	175.7	168.8	177	212.8	188.6	203.1	182.2	225.7	179.5	179	239.5
	6.272	26.831	62.294																		Dll1	Delta-like protein 1	DLL1	1099.7	1320.2	1427.2	1451.9	1289	1261.5	1373	1615.6	1428.2	1399.4	1433.6	1917	1975.9	1675.1	1549.4
	12.109	37.264	12.44																		Ang	Angiogenin	Angiogenin	26.1	25.6	28.7	46.1	40.8	23.9	32.4	43.4	66.7	35.3	47.5	43.7	52.7	43.2	42.9
	3.033	28.205	57.5																		Arsa	Arylsulfatase A	Arylsulfatase A	77.7	61.9	70.5	67.6	74.3	80.3	64.6	70.4	98	77.7	72.7	103.1	103.7	93.4	94.7
	14.04	38.13	65.102																		Rb1	Retinoblastoma-associated protein	Rb	259.2	272.1	241	320.9	297.3	243.3	287.5	367.4	393.4	290.2	264.2	360.1	308.6	345.3	350.5
	6.065	13.779	47.028																		Dpt	Dermatopontin	DERM	4753	5222.6	5286.9	5779.6	4865.6	5393.4	5546.5	6386.4	5363.9	5198.2	6346.9	7832.6	6571	6771.8	5912.6
	6.864	33.041	51.107																		Ighm	Immunoglobulin M	IgM	94.5	85.6	85	74.8	84.2	81.5	85.9	119.8	93.4	131.6	91.4	138	108.9	203.3	116.4
	13.94	62.749	27.338																		Prkcb	Protein kinase C beta type (splice variant beta-II)	PKC-B-II	589.8	349.6	368.7	329.2	340.2	526.1	307.6	843	688	1564	930.1	416.4	674.7	854.1	537.3
	10.421	56.74	41.122																		Il1rapl2	X-linked interleukin-1 receptor accessory protein-like 2	IL-1 sR9	221.2	226.9	225.2	236.7	234.3	234.8	224.4	240.9	246.8	270	235.2	248.9	233.8	242.9	231.9
	14.934	14.115	44.535																		Col18a1	Endostatin	Endostatin	1354.4	1811.5	1944.6	1958.4	1822.3	1662	2114.7	2270.5	1902.6	1700.6	2282.3	2695.6	2671.7	2159.3	2400.8
	23.397	41.071	60.747																		Ethe1	Persulfide dioxygenase ETHE1 mitochondrial	ETHE1	222.4	200.5	209.3	314.4	261.3	239.2	220.1	361.7	318	257.3	240.7	284.7	272.6	307.9	321.2
	4.249	7.962	45.664																		Xpnpep1	Xaa-Pro aminopeptidase 1	XPNPEP1	3807.8	3416.2	3383.2	3771.2	4946.6	4157.3	2689.4	11405.8	15698.8	33168.4	17226.1	5003.6	9029.7	10581.2	5110.9
	8.363	27.675	55.346																		Cfl1	Cofilin-1	Cofilin-1	1032.6	967.5	925.8	1066.9	1081.8	1256.7	923.2	1482.9	1871.3	3389.3	1774.5	1238.6	1650.7	1563.2	1235.7
	7.924	37.008	42.601																		Ereg	Epiregulin	EPI	160.3	145.9	147.4	137.9	144.9	160.6	147.7	175.8	168	196.2	163.3	156.5	153.4	155.9	160.4
	17.493	32.438	46.43																		Adam9	Disintegrin and metalloproteinase domain-containing protein 9	ADAM 9	71.8	72	68.8	82.1	72.5	72.8	74	76	85.7	82	74	90.2	76.9	91.7	76.7
	17.806	16.089	31.684																		Insr	Insulin receptor	IR	371.6	432	504.2	402.5	406.1	400.1	443.8	563.9	399.8	465.4	490.2	736.5	656.4	533.1	497.3
	4.24	6.084	65.029																		Vegfa	Vascular endothelial growth factor A	VEGF	152.2	102.4	100.9	85.1	111.8	145.2	79.5	80.8	65.3	54.7	85.2	100.5	84.2	78.5	93.9
	4.06	70.77	36.132																		Il19	Interleukin-19	IL-19	64.7	70.1	70	75.3	62.9	57.3	79.8	82.2	86.2	73.4	69.3	86.7	73	76	97.1
	20.99	64.715	58.822																		Btk	Tyrosine-protein kinase BTK	BTK	9174.4	3996.7	2554.4	6383.4	3850	13829	2980	21377.1	30462.3	76623.7	34941.4	9136.4	19971.1	23204.9	10119.2
	16.58	13.13	16.09																		Icosl	ICOS ligand	B7-H2	307.8	290.4	274.8	311	280.7	392.3	281.1	458.9	527.3	995.1	527	346.2	421.4	466.8	365.6
	5.856	34.745	22.145																		Cxcl12	Stromal cell-derived factor 1	SDF-1	2252.3	1766	1968.6	1741.8	1134.2	1958.2	2775.6	2527.1	2672.4	4245.7	3274.7	2185.4	2451.2	2339.8	2372.4
	1.926	6.2	57.235																		Grk2	beta-adrenergic receptor kinase 1	BARK1	890.9	744.8	568.3	788.4	632.9	759.8	585	1319.7	1900.4	3343.4	1777.3	657.6	1407.3	1155.7	780.3
	14.029	36.34	15.013																		Lyz2	Lysozyme C	Lysozyme	1117.3	2692	2372.4	1870.8	1349.7	1500.8	2285.8	3932.4	3131.9	2601.6	3320.2	4306	3772.7	10182.1	2969
	9.896	41.879	58.962																		Nov	Protein NOV homolog	NovH	203.3	197.4	207.7	203.3	215.8	215.8	203	218	212.2	277.9	244.3	224	292.8	249.5	194.6
	14.502	35.529	41.497																		Alcam	CD166 antigen	ALCAM	3852.1	6077.8	6766.2	5341.3	4382.4	4352	6463.4	7191.2	4851.2	6196.7	7258.9	8382.2	7506.8	6984.3	5839.5
	5.563	14.589	60.894																		Il1b	Interleukin-1 beta	IL-1b	214.2	188.4	194.8	182.4	239.1	235.2	178.2	219.9	257.3	270.8	215	226.5	218.4	225	305.3
	19.555	28.669	44.742																		Camk1	Calcium/calmodulin-dependent protein kinase type 1	CAMK1	2923.3	2857.7	2960.7	1931.3	2735.6	3227.7	2891.6	3316.1	3513	4877.9	3478.9	3132	3197.8	3189.2	2953.1
	13.207	6.271	50.153																		Epb41	Protein 4.1	41	27619.4	13413.9	12717	14372.3	12718.4	26187.4	9697.9	25741.6	44845.5	67711.7	37934	19067.1	29408.3	25196.5	17577.5
	8.982	36.119	42.638																		Tgfbi	Transforming growth factor-beta-induced protein ig-h3	BGH3	17288.1	27525.6	27376	30721.6	23085.1	21988.2	25327.9	36915.1	22198.4	25186.1	36559.7	43694.5	32544.9	39478.1	25404.8
	21.329	35.757	26.927																		Ddx19b	ATP-dependent RNA helicase DDX19B	DEAD-box protein 19B	75.2	74.2	58.3	66.6	56.8	57	62.8	72.8	85.4	68.8	65.9	122.1	61.7	114.7	102.8
	20.472	21.166	51.573																		Il17rc	Interleukin-17 receptor C	IL-17 RC	148.8	148	149.7	172.2	160.3	158.1	151.9	188.5	168.7	172.9	161.2	174.7	158.8	152.3	166.9
	22.353	26.509	28.43																		Impdh1	Inosine-5'-monophosphate dehydrogenase 1	IMDH1	15852	9395.1	9587.6	7358.2	10725.8	17122.9	6051.3	16921.4	23648.5	41015	25716.2	11058.3	17602.2	15626.3	11317.6
	4.254	18.597	26.534																		Src	Proto-oncogene tyrosine-protein kinase Src	SRCN1	2371.2	1367.3	797.5	2068.7	998.7	2893	775.9	5863.1	9999.6	27285.2	9467.6	2762.5	5883.6	6508.8	2271.1
	10.071	21.627	55.43																		Pkm	Pyruvate kinase PKM	M2-PK	131525	119959	97573.5	169206	122216	172026	108628	163640	154109	233366	203787	142274	152742	156534	144100
	11.899	14.769	44.929																		Rac1	Ras-related C3 botulinum toxin substrate 1	RAC1	57552.3	42366.8	41563.6	38581.4	40614.7	65149.4	33004.8	65147.2	81676.1	140825	90803.4	40161.4	58465.4	72363.9	49385
	16.462	12.224	48.966																		Pla2g1b	Phospholipase A2	GIB	147.4	184.3	213.5	170.6	172.5	179.6	184.7	187.6	205.5	178	191.1	217.1	240.4	206	193.4
	11.787	65.921	49.385																		Lyn	Tyrosine-protein kinase Lyn	LYN	138	79.5	54.8	125.2	72.6	148.1	53.2	130.8	297.5	564.1	189.8	132.8	209.9	186.9	114.5
	5.447	11.467	16.491																		Lyn	Tyrosine-protein kinase Lyn isoform B	LYNB	138	79.5	54.8	125.2	72.6	148.1	53.2	130.8	297.5	564.1	189.8	132.8	209.9	186.9	114.5
	6.948	14.361	57.697																		Csk	Tyrosine-protein kinase CSK	CSK	13718.8	9654.5	8137	7564.2	8101.7	14721	5984.7	20032.5	26889.3	67565.3	30951.7	9240.9	18298.7	21622.9	11414.2
	22.274	63.124	66.248																		Pde5a	cGMP-specific 3'5'-cyclic phosphodiesterase	PDE5A	4874.4	2862.4	2032.6	4160.3	2379.9	7706.3	2429.8	6240.8	10315.9	26569.3	12579	4064.8	8130.7	8520.9	4998
	16.664	64.211	56.104																		Ptpn11	Tyrosine-protein phosphatase non-receptor type 11	SHP-2	5142.3	2541.1	2227.1	2856.3	3007.3	6378.3	2341.4	10691.9	15067.6	45573.4	15825.8	4836	9618.6	11321.4	4825.4
	16.704	13.745	35.61																		Ufc1	Ubiquitin-fold modifier-conjugating enzyme 1	UFC1	4444.9	3786.8	4079.3	3031.2	4062.7	4653.9	3012	4754.2	5022.1	10340.7	6088.4	4190.5	5268.7	5356.8	4097.7
	5.457	45.414	25.325																		Nmt1	Glycylpeptide N-tetradecanoyltransferase 1	NMT1	492.5	449.1	432.7	458.3	524.7	491.5	445.9	486.9	634.8	905.9	534.2	456.6	515.4	583.9	625.9
	7.057	50.118	61.684																		Clic1	Chloride intracellular channel protein 1	NCC27	2714.3	1288.6	1085.8	963	1167.8	1693	672.5	1800.6	2455.1	3052.5	1916.8	1271.1	2171.9	2493.7	1518.4
	30.439	21.969	52.649																		Igfbp5	Insulin-like growth factor-binding protein 5	IGFBP-5	41816.3	51154	54799.3	53992.3	39788.4	48666.6	57529.4	59293.8	52238	59423	48787.7	75257.6	72165.7	55469.2	51962.5
	5.682	48.916	53.536																		Mapk1	Mitogen-activated protein kinase 1	MK01	1225.9	1152.9	1193.4	685.5	1431.7	1462.5	762.8	1718.9	1840.3	3845.2	2136.4	742.3	1359.8	1784.2	1847.1
	7.05	17.483	53.726																		Pa2g4	Proliferation-associated protein 2G4	PA2G4	6139.6	3656.5	3870	3218	5034.4	5617.7	3276.6	6722.5	10892.4	17972.9	9405.2	3731.5	6702.3	6294.1	4453.4
	14.735	24.08	25.814																		Lgmn	Legumain	LGMN	6168.8	6386.8	7312.4	8723.1	7885.4	6911.9	7362.6	8050.7	8895.8	7236.7	7094.8	10892.1	8707	7945.1	8697.1
	11.307	13.251	48.826																		Hipk3	Homeodomain-interacting protein kinase 3	HIPK3	146.9	154.4	161	178	159.5	161.5	171.9	196.5	169.3	162.6	157.1	168.9	186	193.4	175
	18.455	49.985	60.299																		Lck	Tyrosine-protein kinase Lck	LCK	99.2	87.3	90.8	99.9	102.7	99.1	94.1	97.5	114.7	126.9	114.1	89.5	111.2	110	92.9
	13.849	38.066	45.069																		Prkcq	Protein kinase C theta type	KPCT	1645.1	726.9	864.7	828.2	660.9	1701.5	683.2	1689.3	2663.3	6619.4	3102.2	800.1	1951.4	2060.9	1169.4
	21.187	13.22	19.131																		Fgfr2	Fibroblast growth factor receptor 2	FGFR-2	54.2	75.4	50.8	49.4	52.5	52.9	53	59.9	290.1	97.3	57.9	113.1	49.5	178.1	110.8
	25.187	21.905	56.771																		Itih4	Inter-alpha-trypsin inhibitor heavy chain H4	ITI heavy chain H4	38.4	35.3	28.8	34.1	34.4	33.2	27.9	40.4	33.7	46	34.1	35.1	31.4	58.3	50.6
	5.87	11.115	62.451																		Mapk14	Mitogen-activated protein kinase 14	MAPK14	3954.8	2028.4	1778.5	2523.4	2361.1	3973.4	1523.8	4228.4	5981.3	14931.8	6351.3	2373.8	4451.3	4668.4	3088.5
	12.905	11.471	44.404																		Elane	Neutrophil elastase	Elastase	60.3	58.9	57.4	56.5	55.6	57	58.5	61.1	57.3	59.1	77.7	74.1	55	78.2	60.4
	13.33	28.17	55.704																		Fstl3	Follistatin-related protein 3	FSTL3	3528.2	3974.2	4249.9	5014	3926.6	4231.2	4293.4	4145.3	4316.4	5347	4554	5841.9	7118.7	4466.3	4454.8
	14.187	46.027	51.492																		Ppif	Peptidyl-prolyl cis-trans isomerase F mitochondrial	Cyclophilin F	2049.1	1202.6	1552.3	1111.3	1916	2221.3	783.1	4089.5	5684	17260.1	6349	1179.5	3271.2	3891.4	2123.1
	13.739	44.383	39.259																		Cast	Calpastatin	Calpastatin	5837.5	5464.3	5497.3	8597.6	7486.3	6975.3	5374.4	7488.9	7658.8	6581.7	6738.1	8492.9	7499.6	7186.6	8337.6
	13.027	11.579	56.112																		Lilrb1	Leukocyte immunoglobulin-like receptor subfamily B member 1	ILT-2	59.3	55.1	54.2	37	66.8	59.3	40	52.2	54	100.9	82.1	53.7	49.2	100.5	80.8
	25.277	27.387	38.412																		Tnfsf12	Tumor necrosis factor ligand superfamily member 12	TWEAK	110.8	120.5	115.8	114	126.7	122.3	117.1	126	123.4	151.4	127.2	118.9	122.4	124.7	121.1
	22.167	36.965	49.014																		Crtam	Cytotoxic and regulatory T-cell molecule	CRTAM	233.5	215.3	225.1	166	261.5	252.6	170.8	293.4	269.2	515.1	254.1	166.1	206.8	370.8	555.2
	16.474	41.669	51.456																		Pgk1	Phosphoglycerate kinase 1	phosphoglycerate kinase 1	3901.9	2785.1	2720.1	2216	3314.9	4357.5	2175.7	4375.2	5626.6	11945.3	5958.4	2644.8	4089.9	4847.9	3297.9
	21.78	28.183	53.652																		Epha1	Ephrin type-A receptor 1	EphA1	224.6	246.2	235.9	230.5	261.5	241.9	239.3	229.9	230.5	333.1	280.9	270.1	299.5	309.5	224.7
	14.321	27.958	53.842																		Nck1	Cytoplasmic protein NCK1	NCK1	177.8	154.2	150.1	133.9	151.4	162.9	119.6	181	164.5	374.6	230.2	155.9	166.6	188.2	187.6
	13.408	16.418	46.623																		Txndc12	Thioredoxin domain-containing protein 12	TXD12	475.5	574.4	576.3	583.6	579.5	574.4	599.1	634.9	623.7	876.7	661.9	601	594.3	596.8	570.8
	17.159	16.931	7.333																		Dpp7	Dipeptidyl peptidase 2	DPP2	1404.1	1242.2	1226.1	1370.7	1532.8	1506.5	1180.9	1375.1	1715.4	2035.5	1570.4	1394.9	1432.3	1342.6	1541.5
	4.65	43.82	25.081																		Epha5	Ephrin type-A receptor 5	EphA5	82.4	80.7	82.7	62.6	74	75.4	66.6	78.7	79.2	118.5	95.8	88.7	70.2	111.5	72.6
	13.298	27.244	25.977																		Fgfr4	Fibroblast growth factor receptor 4	FGFR4	174.5	177.5	181.9	172.4	173.6	188.6	171	186.3	221.8	258.3	201.7	166.4	180.9	215.5	172.1
	13.831	27.658	62.909																		Ifngr1	Interferon gamma receptor 1	IFN-g R1	55.8	61.8	52.1	57.6	60.4	50.8	57.5	124.1	55.7	56	53.9	97.7	52.8	82	85.8
	13.894	28.758	30.323																		Pla2g2a	Phospholipase A2 membrane associated	NPS-PLA2	294.3	325.5	301.8	357.6	328.4	318	329.2	338.3	365.7	368.3	327.1	325.1	328.9	421.9	329.5
	10.784	35	68.577																		Map2k2	Dual specificity mitogen-activated protein kinase kinase 2	MP2K2	233.2	192.8	190.8	182.3	202.3	238.7	193.4	231.7	303.7	402.3	290.7	189.5	208.8	229.5	213.5
	20.149	25.467	43.625																		Clec11a	Stem Cell Growth Factor-alpha	SCGF-alpha	1603	1750.1	1545.7	1883	1537	1756.9	1724.9	986.3	1230.3	1183.5	1044.7	860.1	922.1	855.1	1093.1
	6.974	16.713	60.119																		Hapln1	Hyaluronan and proteoglycan link protein 1	HPLN1	1627.3	1020.2	1194.5	1347.9	1121.3	2266.4	1436.7	459	409	489.4	460.4	408	438.3	318.7	534.5
	7.006	23.245	57.52																		Gdf11	Growth/differentiation factor 11	GDF-11	10730.8	12156.4	12893.8	14683.1	11479.1	12713.7	11709.6	9859.7	7958.1	7794.9	9311.5	9076.3	8598	7344.9	10043.2
	14.077	23.418	33.136																		Xcl1	Lymphotactin	Lymphotactin	50.4	48.7	46.9	51.2	48.2	47.2	51.6	43.5	43.3	40.8	38.5	42.2	40.7	36.7	46.3
	10.815	48.048	46.734																		Hspd1	60 kDa heat shock protein mitochondrial	HSP 60	5373.6	3853.9	4622.5	4378.6	7888.6	4782.4	3093.8	1765.5	1825.1	2462.1	1862.9	1488.4	1561.5	2028.4	2810.6
	13.223	62.957	41.945																		Cntf	Ciliary Neurotrophic Factor	CNTF	39.2	42.3	48.8	45.5	41.1	41	47.6	36.1	37.4	36	34	37.2	35.3	33.3	39.4
	14.409	63.395	51.833																		Ltb	Lymphotoxin alpha2:beta1	Lymphotoxin a2/b1	125	112.3	118.2	116.6	117	111.3	116.1	104.6	109.8	94.7	101.1	106.3	106.4	100.7	109.3
	15.004	48.643	29.486																		C3b	Complement C3b inactivated	iC3b	16172.1	16776.4	18936.9	20982.4	17398.4	14439.2	22384.9	11044.6	11343.9	12513.3	14630.5	8832.3	13286.1	13020.8	13500.2
	13.35	24.622	31.587																		Kpna2	Importin subunit alpha-1	Karyopherin-a2	83.6	52.7	72.3	53.4	67	67.2	59.3	42.5	46.2	44.3	48.8	43.8	41.9	40.4	51.8
	15.74	70.624	11.781																		Acy1	Aminoacylase-1	Aminoacylase-1	2845.7	2871.3	3225.2	2909.6	2956.9	2880.7	3185.5	2405.4	2341.9	1983.9	2520.9	2374.2	2252.7	2219.2	2982.2
	12.36	42.207	50.555																		Psma2	Proteasome subunit alpha type-2	PSA2	76.7	65.6	57.9	64.1	69.2	62.8	59.3	44	46.6	36.8	42.9	43.2	45.9	44	66.7
	27.161	63.937	42.764																		Ckb	Creatine kinase M-type:Creatine kinase B-type heterodimer	CK-MB	24536.3	22445.7	28046	8318.7	14578.9	20286.4	15931.2	6086.3	6843.6	9173.2	10803.5	4777.6	7515.2	7733.7	10012.2
	15.911	24.817	28.95																		Igfbp1	Insulin-like growth factor-binding protein 1	IGFBP-1	1063.2	459.9	553.6	670.4	940.3	1241.7	537.1	190	385.6	301.3	436.3	186.4	204.4	247.5	248.7
	10.457	58.354	56.421																		Fut4-ps1	Galactoside 3(4)-L-fucosyltransferase	Fucosyltransferase 3	48.4	43.6	46.1	42.2	41.9	44.7	45.2	40.3	38.1	41.6	40.4	41.6	40.8	41.3	37.8
	4.369	39.664	57.82																		Hmgb1	High mobility group protein B1	HMG-1	3584.3	2926.9	3005.2	1848	2565.4	3635.7	2440.8	1677.5	1444.1	889.3	1994.1	1029.1	1599.9	1528.6	2475.5
	15.767	48.485	42.038																		Il17d	Interleukin-17D	IL-17D	89.6	75.2	75.1	85.7	85.7	90.4	78.8	71.6	66.3	65.6	70.5	74.8	69.3	70	78.5
	28.118	44.974	53.876																		Fabp3	Fatty acid-binding protein heart	FABP	5944.3	1987	4996.8	1152.8	3082.2	3306.8	3378.9	771.9	539.5	438.9	1369.4	654.3	453.9	716.9	1622.9
	22.048	24.224	52.55																		Bgn	Biglycan	BGN	12148.5	12789.8	14880.6	8032.3	15032.6	10464.5	6275.9	6124.7	4044.1	5099.6	5343.1	6934.2	7263.9	6859.4	6906.5
	19.951	13.95	27.631																		Ak1	Adenylate kinase isoenzyme 1	Myokinase human	84730.9	34847.4	66444.4	10901.2	34679.3	61277.3	45840.9	10213.9	4926.9	4919.2	20211.2	5073.5	3758.7	9465.8	25542.9
	24.142	50.565	37.186																		Fgf1	Fibroblast growth factor 1	b-ECGF	150.7	113.6	163.4	72.3	142.3	101.9	168.7	67.1	53.4	28.4	118.3	44.6	48.2	58.3	84.3
	16.913	12.011	51.217																		Wnt7a	Protein Wnt-7a	WNT7A	17046	16303.6	15745.2	17319.6	13886.4	15441.9	17415	15451.7	10529	9413	13422.2	13729.7	10838.4	13330.7	13563
	25.76	59.464	53.701																		Mdh1	Malate dehydrogenase cytoplasmic	MDHC	197499	188090	236735	107948	181234	231239	211030	109100	92833.5	134910	158728	86095.6	89092.7	108351	156870
	15.879	10.189	45.665																		Vegfa	Vascular endothelial growth factor A isoform 121	VEGF121	1538.4	1706.2	1888	1861.3	1740	1684.1	1891.5	2125.2	1940.9	2057.9	2224.9	2118.7	2264	1865	1868.7
	8.813	48.604	3.11																		Pcna	Proliferating cell nuclear antigen	PCNA	32.1	24.6	42	24.3	26.2	25.7	26.6	21.1	18.3	16.6	21.7	19.8	17.4	19.6	20.2
	14.749	33.096	35.191																		Ckm	Creatine kinase M-type	CK-MM	21774.7	9032.5	13798.7	2758.7	7672.5	15185	9883.8	1989.9	2026.2	3024.9	4459.4	1390	1819.1	2461.3	5089.4
	19.248	46.668	30.912																		Ptgs2	Prostaglandin G/H synthase 2	COX-2	307.6	275.7	282	194.4	249.2	315.1	239	184.6	167	116	213.2	145.2	176.3	191.6	258
	17.122	21.065	41.625																		Atp5b	ATP synthase subunit beta mitochondrial	ATP synthase beta chain	906.8	593	1026.9	409.9	787.1	668.3	492.5	378	360.4	382.7	427	329.3	403.4	401.4	455.7
	10.275	7.69	23.648																		Lcorl	Ligand-dependent nuclear receptor corepressor-like protein	transcription factor MLR1 isoform CRA_b	31.6	37.7	38.3	38.6	35.2	33.6	39.4	32.6	33	27.9	26.7	32.1	32.9	27.6	32.8
	23.162	45.859	28.434																		Gzmb	Granzyme B	Granzyme B	25.4	25.8	26.3	24.9	23.9	24.2	23.3	22.4	20.9	21.8	19.8	21.8	18.5	24.2	23.9
	18.236	37.077	46.642																		Csnk2a1	Casein kinase II subunit alpha	CSK21	125.4	115.2	117.6	108.1	113.1	108.9	104.2	91.2	103	85.1	97.7	92.5	110.5	102.1	102.8
	17.446	42.554	45.905																		Mapk12	Mitogen-activated protein kinase 12	MK12	430.3	220.8	352.8	104.6	235.7	280	214.6	102.8	74.6	82	139.3	96.5	90.2	139.6	212.8
	8.939	20	56.681																		Tlr2	Toll-like receptor 2	TLR2	320.3	288.4	284.4	212.4	241	272.7	214.6	186.5	207	234.6	208.4	206.9	187.5	179.9	228.5
	12.695	4.573	20.186																		Nid2	Nidogen-2	NID2	1747.7	2103.7	2442.5	2534.5	2190.5	1975	2260.2	1883	2059.8	1520.2	1652.5	1918	1691.7	1552.4	1802.9
	5.044	53.235	27.937																		Sparc	SPARC	ON	40679	36597.7	42027.6	52700.6	37542.6	50757.3	43240	33258.4	28953.3	28353.1	30459	39577	38817.8	36621.8	33956.4
	17.011	51.327	25.657																		Rps3	40S ribosomal protein S3	RS3	1318.2	862.6	643.6	547	1416.4	1196.2	417	443.2	512.7	359.5	463.5	257.2	458.1	436	463.3
	17.689	4.583	44.041																		Il15ra	Interleukin-15 receptor subunit alpha	IL-15 Ra	88.8	78.9	85	92.7	82.6	77.2	90.8	75.5	83.6	80.8	71.3	69.5	72.8	66.7	78.2
	27.28	41.645	17.305																		Fcnb	Ficolin-2	FCN2	321.1	297	278.1	289	348.3	323.1	292.5	280.5	276.4	272.7	278.9	259.1	271.8	261	293.6
	30.816	11.933	42.807																		Pla2g2e	Group IIE secretory phospholipase A2	GIIE	75.1	83.6	77.8	83.8	88.5	85.4	83.7	77.4	72.8	66.8	69.3	82.9	73.7	72.7	77.5
	12.817	50.414	43.854																		Pomc	Corticotropin	ACTH	312.5	761.6	1021	768.7	643.5	576.3	883.1	253.1	327.7	334.6	427.3	606.3	503.6	450.7	388
	11	35.386	14.278																		Pomc	Beta-endorphin	b-Endorphin	312.5	761.6	1021	768.7	643.5	576.3	883.1	253.1	327.7	334.6	427.3	606.3	503.6	450.7	388
	8.461	24.285	24.911																		Bmpr1a	Bone morphogenetic protein receptor type-1A	BMPR1A	188.2	182.2	239.8	227.1	232.9	213.4	216.5	128.5	147.1	116.7	215.5	190.2	188.2	176.9	171.1
	22.977	11.216	44.867																		Spock2	Testican-2	Testican-2	633.1	680.1	797.9	716.9	590	730.5	703	556.5	378.9	456.5	575.6	606.6	609.2	690.1	557.2
	11.923	14.758	29.287																		Mmp10	Stromelysin-2	MMP-10	110.5	89.4	92.7	83.2	89	99.1	83.6	79.9	82.8	73	79.9	80.6	80.2	78.9	88.9
	17.451	31.729	36.556																		Acp5	Tartrate-resistant acid phosphatase type 5	TrATPase	1195	1025.1	1137.2	1600	1301	1272.2	1185.9	958.6	1069	1015.6	1002.9	1092.2	1023.8	907.5	1136.1
	13.271	20.795	23.165																		Pomc	Corticotropin	ACTH	160	256.5	311.4	265	236.8	243.2	305	155.9	182.5	178	215.4	216.6	175.3	218.7	189.5
	8.485	37.972	8.915																		Pomc	Beta-endorphin	b-Endorphin	160	256.5	311.4	265	236.8	243.2	305	155.9	182.5	178	215.4	216.6	175.3	218.7	189.5
	22.694	24.942	24.564																		F2	Thrombin	Thrombin	116.4	77.6	80.1	85.3	67.8	100	105.5	73	62.9	58.7	77.2	70.6	74.4	66.7	74.3
	5.521	55.022	38.927																		Ccnb1	G2/mitotic-specific cyclin-B1	Cyclin B1	83.6	73	68.8	77.6	63.5	67.2	73.3	62.6	72.7	57.9	56.4	61.8	62.7	56.5	68.1
	14.107	34.079	28.952																		Mapk13	Mitogen-activated protein kinase 13	MK13	71.6	82	75.5	81.7	72.6	76.1	79.2	61.7	68.1	52.4	57.6	74.1	67	65.7	79.3
	14.006	34.24	18.587																		Birc7	Baculoviral IAP repeat-containing protein 7 Isoform beta	Livin B	19.2	18	19.9	22.9	17.2	16.5	22.4	17.6	18	13.3	15.1	18.3	14.4	13.7	16.4
	16.284	47.356	26.55																		Hspa1a	Heat shock 70 kDa protein 1A/1B	HSP 70	8139	8029.1	4206.2	3101.2	6926.5	6097.5	2873.4	2780	2019.2	2648.6	3407.2	2361	3160.7	3625.4	4304.3
	11.049	71.803	69.197																		Prss22	Brain-specific serine protease 4	BSSP4	27	29	30.8	33	26.3	27.4	33.3	24.9	24.3	20.3	23.5	27	23.2	25.6	30.4
	17.99	14.627	22.671																		Tgfb3	Transforming growth factor beta-3	TGF-b3	50.7	55.2	55.7	59.3	55	51.2	54.3	43.9	48.1	36	39.4	53.7	56.7	42.6	46.1
	15.201	43.905	37.193																		Gas1	Growth arrest-specific protein 1	GAS1	194.1	185.5	188.1	181.1	198.3	207.6	185.9	185.5	167.2	173.9	179.8	185.6	177.1	171.4	187.6
	13.513	56.064	19.246																		Hck	Tyrosine-protein kinase HCK	HCK	46.6	59.2	63	66.6	52.8	54.3	60.7	49.9	51.7	40.5	43.9	50.1	49.5	45.4	56.4
	13.479	32.391	23.94																		Thbs4	Thrombospondin-4	TSP4	1674.2	1091.5	1355.1	1793.4	1648.3	1798.6	1320.9	1075.9	882.7	1102.4	944.8	1492.3	1415.5	1280.2	1051.2
	20.726	12.455	56.072																		Try4	Trypsin-3	TRY3	51.7	49.1	55.5	61.7	47.9	45.2	52	45.2	51.5	36.1	39	46.2	44.6	38.2	48.7
	12.192	22	45.553																		Sftpd	Pulmonary surfactant-associated protein D	SP-D	113212	98018.5	109245	60133.5	96982.5	120839	78339.9	59947.2	54937.6	46286.6	84110.9	51075.2	63061.2	80921.7	97623.4
	9.142	33.496	21.481																		H2afz	Histone H2A.z	Histone H2A.z	75	66.4	65.1	75.9	59	54.3	57.1	58.6	50.8	47.9	50	54.7	55.1	53.1	64.2
	3.511	21	29.985																		Camk2d	Calcium/calmodulin-dependent protein kinase type II subunit delta	CAMK2D	2596.1	2150	2497.3	1209.6	4019.2	2842.4	1471.6	1051.2	966	2133	1366.1	843	1173	1357.2	1790.3
	15.005	47.353	11.424																		Pappa	Pappalysin-1	PAPP-A	35.7	38.1	37.2	32.9	42.5	32.7	34.3	32.7	30.9	31.8	31.2	32.9	33.2	35.2	30.8
	8.038	26.706	43.579																		Nid1	Nidogen-1	Nidogen	4828	5532.4	6446.3	7153.9	6155.1	5612.9	6465.8	5363.3	5703	3930.4	4351.1	5783.4	4677.5	4408	5324.1
	13.695	40.957	38.642																		Prkci	Protein kinase C iota type	KPCI	1556.9	1421.6	1216	642.6	1722.8	1343.3	879.9	835.3	523.6	770.9	930.1	552.5	849.5	1013.7	1045.1
	34.86	27.889	49.44																		Plxnc1	Plexin-C1	PLXC1	50.8	55.6	56.4	57.7	54.2	54.4	56.1	52.1	52.3	47	49.3	53.7	52.1	45.7	54.7
	23.909	12.565	30.921																		Sirt2	NAD-dependent protein deacetylase sirtuin-2	SIRT2	23558.8	20454.2	20019.7	13195.4	26355.7	22897.8	11155.7	12579.7	10570.2	15334.5	14533.7	9113.7	13620.5	15183.2	16618.8
	9.146	29.572	34.828																		Tyms	Thymidylate synthase	TS	1418.9	1171.1	1050.9	1052.3	1086.6	1209.4	493.7	548.3	377.3	461.8	839.2	546.8	964.7	693.3	1033.2
	20.361	38.901	15.73																		Gpc3	Glypican-3	Glypican 3	245.2	201.2	239.2	185	181.6	204.2	217.3	179.8	172.5	173.6	139.6	208.8	165.1	199	177.9
	13.987	20.791	36.055																		Camk2b	Calcium/calmodulin-dependent protein kinase type II subunit beta	CAMK2B	1349.5	1058.4	1311	601.7	1794.3	1399.1	777.7	555.8	527	1172.3	731.2	463.2	641.8	681.3	910.2
	20.364	20.414	34.783																		Cbx5	Chromobox protein homolog 5	CBX5	64.6	71	55.3	57.4	56.1	55	58.3	54.2	42.3	44.2	51.2	46.1	50.8	50.4	63.9
	13.073	35.819	41.949																		Csf2	Granulocyte-macrophage colony-stimulating factor	GM-CSF	149.5	181.6	177.9	179.5	172.1	166.4	182.6	164.2	151.8	137.3	146.2	170.4	161.9	149.8	166.6
	18.394	47.714	45.343																		Fshb	Follicle stimulating hormone	FSH	62.5	80.9	114.4	67	53.1	65.7	111.3	46.2	59.1	28.6	78.8	61.9	31.8	40.9	53.1
	19.618	62.405	16.645																		Tbp	TATA-box-binding protein	TBP	249.8	262.5	247.7	205.5	288	257.3	221.8	207.8	159.5	152	201	228.5	225.3	233.8	231.1
	21.617	25.551	18.886																		Tnfrsf14	Tumor necrosis factor receptor superfamily member 14	HVEM	60.9	57.6	58.5	64	57	60.7	61.5	57.7	57	47.9	52.4	59.4	60	52	54.4
	13.558	29.319	52.426																		Apod	Apolipoprotein D	Apo D	1204.2	1023.2	981.8	915.1	1208	1155	990.6	955.8	1006.6	918	999.4	769.1	932.4	874.3	975.1
	14.085	19.943	26.655																		Vegfa	Vascular endothelial growth factor A isoform 121	VEGF121	152.2	102.4	100.9	85.1	111.8	145.2	79.5	80.8	65.3	54.7	85.2	100.5	84.2	78.5	93.9
	29.582	44.927	11.971																		Xrcc6	X-ray repair cross-complementing protein 6	Ku70	59.2	59.8	65.8	46.2	60.3	59.5	54.5	49.4	37.8	37.5	46.5	54.2	52.7	52.1	57.2
	10.261	41.375	30.241																		Clec1b	C-type lectin domain family 1 member B	CLC1B	24.5	28.4	28.4	27.6	25.4	29.3	30.8	25.3	23.6	24.5	21.1	27.8	25.1	24	27.1
	12.358	23.446	23.589																		Rbm39	RNA-binding protein 39	RBM39	389.3	219.3	230.6	174.9	324.7	326.4	178.4	131	168.2	105.8	154.7	130.3	200.9	222.1	247.9
	12.398	54.399	36.209																		Mb	Myoglobin	Myoglobin	691.2	143.9	184.1	509.2	1351.5	766.1	423.5	78.4	50.3	51.6	73.1	69.9	51.2	87.3	655.6
	19.217	44.874	26.176																		Tnfsf14	Tumor necrosis factor ligand superfamily member 14	LIGHT	54.6	49.5	50.8	50	42.1	49.3	49.1	48.8	42.1	36.8	44.3	45.7	48.3	44.6	42.9
	14.631	35.623	16.111																		Mepe	Matrix extracellular phosphoglycoprotein	MEPE	36.1	41.9	40	39.4	40	42.5	43.5	36.7	33.2	43.5	35.6	34.6	37.4	35	37
		13.262	36.633																		Gapdh	Glyceraldehyde-3-phosphate dehydrogenase	GAPDH liver	11447	2330.4	5436.1	1383.8	3633.6	8365	3256.7	1537.7	2475.8	1416.8	1949.4	1409.6	1690.4	1397.3	2183.2
		37.872	39.67																		Bsg	Basigin	BASI	8992.6	8508.8	8300.8	8650.2	9902.9	9191.1	8291.6	8231.9	9094.7	7182.1	7981.8	6972.5	8266.3	7704.2	8358.3
		56.608	11.7																		Entpd5	Ectonucleoside triphosphate diphosphohydrolase 5	ENTP5	157.4	113.6	117.5	94	147.5	146.8	92.5	96.8	96.5	103.7	106.8	86	94.8	92.3	111.6
		26.568	16.237																		Il25	Interleukin-25	IL-17E	46	52.8	56.7	58.9	49	49.7	52.2	48.6	45.9	41.7	46.3	50.5	47.5	39.7	51.8
		64.385	60.132																		Slitrk5	SLIT and NTRK-like protein 5	SLIK5	186.8	202	226.9	249.5	205.1	216.4	228.7	143.2	150.6	125.9	263.8	179.6	172	179.9	161.9
		33.963	33.12																		Prkcd	Protein kinase C delta type	PKC-D	59.8	73.7	67.9	70.3	68.2	70.2	68.6	66.3	62.5	65.4	68.2	64	60.9	55.4	60.9
		54.905	49.404																		Relt	Tumor necrosis factor receptor superfamily member 19L	RELT	42.7	44.7	45.7	42.5	41.2	45.6	46.6	36.6	38.1	30.6	31.5	51.5	36.3	36.5	40.2
		33.6	19.963																		Il18r1	Interleukin-18 receptor 1	IL-18 Ra	65.6	62.2	67.9	70.7	59.8	64.7	67	58.7	58.1	51.1	53.3	67.6	61.2	57.8	65.4
		13.602	21.986																		Grem1	Gremlin-1	GREM1	54.5	53.5	48.7	44.6	52.4	50.3	49	45.9	41.4	49	49.4	43.2	44.7	50.9	43.3
		23.668	27.77																		Sfn	14-3-3 protein sigma	STRATIFIN	18795.5	15048.5	10385.9	13135	14979.9	13789.3	6416.9	7369.5	5146.5	6475	11353	8387.5	9001	10463.8	13215.4
		23.74	21.029																		Gm31914	Interleukin-8	IL-8	53.6	52.3	55	59.2	53.2	50.4	58.8	51.2	56.8	47.9	47.8	49.8	47.5	52	51.1
		48.315	57.809																		Camk2a	Calcium/calmodulin-dependent protein kinase type II subunit alpha	CAMK2A	435.4	355	417.9	217.7	586.6	448.6	258.9	210	205.9	405	264.9	165.8	223.7	266.6	315.7
		13.758	49.029																		Dctpp1	dCTP pyrophosphatase 1	XTP3A	2907.7	1569.1	1819.8	2539.2	2611.7	3079	1519.6	1338.9	1666.8	2432.3	1749.3	1346.5	1374.4	1352.9	1702.8
		23.27	66.446																		Car3	Carbonic anhydrase 3	Carbonic anhydrase III	5782.1	1418.7	3315	1530.8	2339.9	4464.1	1897.7	923.5	691	855.4	2303.9	1113.7	1214	2488.2	1469.2
		24.755	29.091																		Tnfrsf8	Tumor necrosis factor receptor superfamily member 8	CD30	89.3	69.9	72.2	82.9	74.5	68.1	81.9	67.6	76.5	64.2	66.9	65.4	75.9	62.7	69.1
		58.333	41.216																		Kir3dl1	Killer cell immunoglobulin-like receptor 2DL4	KI2L4	983.9	627.2	653.6	342	796.3	920.3	403.6	392.8	390.9	479.5	575.2	351.7	401.2	484.4	521.8
		70.734	39.078																		Eif4a3	Eukaryotic initiation factor 4A-III	IF4A3	247.7	186.2	180.1	117.6	217	215	143.3	136.2	129	114.3	143.4	147.3	136.6	151.6	184.8
		37.335	32.015																		Pfdn5	Prefoldin subunit 5	PFD5	866	617.1	688.3	823.5	910.4	884.5	449.9	662.2	529.1	673.3	574.7	513.6	512.3	506.1	688.8
		12.183	39.989																		Amn	Protein amnionless	AMNLS	63.6	71.9	82.5	67.8	71.7	70.3	67.1	63.5	52.2	78.5	71.4	47.9	55	50.6	55.1
		24.059	18.724																		Lta4h	Leukotriene A-4 hydrolase	LKHA4	169.1	178.5	161.3	183.1	193.7	163	177.5	171.4	171.2	150.9	163.8	164.4	157.3	147.5	169.4
		8.841	38.5																		Nanog	Homeobox protein NANOG	NANOG	25.8	38.6	46.8	37.6	29.3	29.4	38.9	31	28.5	25.6	27.1	30	30.2	23.4	31
		36.735	14.276																		Cdkn1b	Cyclin-dependent kinase inhibitor 1B	p27Kip1	1358.5	941.9	1125.8	600.9	1187.3	1115.8	679.6	589.5	597.7	775.5	816	561.4	703.4	905.4	893.8
		57.446	17.073																		Rps6ka3	Ribosomal protein S6 kinase alpha-3	RPS6KA3	1831.8	1501.1	1598.8	701.5	2901	2153.4	1202.9	1025.5	756.3	1387.3	1193.3	524.5	780	1130	1416.7
		26.355	52.651																		Angptl3	Angiopoietin-related protein 3	ANGL3	31190.5	44683.6	44735.6	47027.5	32799.5	35978.6	53109.9	34134.8	30499.7	28395	39566.5	40346.8	33340.9	28020.7	30873.4
		52.063	40.596																		Hnrnpab	Heterogeneous nuclear ribonucleoprotein A/B	hnRNP A/B	29528.1	19344.8	20072.8	10957.4	27131.7	29215.8	13922.5	12526.3	11637.3	12664.8	17373.4	11086.3	13236.4	14991.6	21370.1
		20.688	27.525																		Gzmd	Granzyme H	Granzyme H	29.6	29.8	28.3	30.8	24.5	23.5	33.4	27	25.1	21	22.4	28.5	23.4	24.4	26.6
		25.102	11.837																		Klk1b1	Prostate-specific antigen	PSA	19.9	21.5	21.5	26.9	19.5	18.8	21.6	15.4	20.7	19.2	14.3	19.3	19.9	16.1	20.4
		18.927	34.605																		Nme1	Nucleoside diphosphate kinase A	Nucleoside diphosphate kinase A	1280.2	1107.9	1281.6	976.9	1143.5	1177.9	970.7	966	889.8	1298.2	1069.7	617.7	899.1	821.8	803.9
		47.379	45.688																		Il34	Interleukin-34	IL-34	103.9	77.3	66.1	80.1	66.8	82.1	95.1	66.6	72.6	74.8	65.3	64.3	68.3	71	72.1
		50.257	55.494																		Igf2r	Cation-independent mannose-6-phosphate receptor	IGF-II receptor	23144.6	32388.8	34388.9	30349.2	23204.7	28758.5	33376.5	25317.5	23407.7	23028.8	24156.4	31061.1	22203.8	23075.9	25409.6
		12.647	28.133																		Il1r1	Interleukin-1 receptor type 1	IL-1 sRI	24.8	28.4	31	32.1	28.5	28.7	33.1	25.3	30.9	23.4	22.6	27.6	27.8	24.6	26.7
		27.609	16.967																		Tkt	Transketolase	Transketolase	129438	94108.6	125269	44250.8	79041.1	132565	91354.6	55184.5	60486.7	100309	91319.6	43715	51616.4	63374.8	70461.4
		45.276	45.28																		Anp32b	Acidic leucine-rich nuclear phosphoprotein 32 family member B	AN32B	89.6	104.6	99.1	97.9	95.8	80	104.6	94.6	95.5	76.9	88.8	86.9	84.3	79	86.1
		72.235	19.283																		Mpl	Thrombopoietin Receptor	Thrombopoietin Receptor	32.7	35.7	38.8	40.7	32.6	33	42.6	34.2	30.6	32	32.3	35.2	33.3	31.5	34
		39.019	19.353																		Matn3	Matrilin-3	MATN3	49	44.3	45	51.3	44.3	44.2	53.9	46.2	45.3	39	40.9	47.2	41.4	40.5	44.7
		42.635	41.29																		Protein E7_HPV16	Protein E7_HPV16	HPV E7 Type 16	45.6	44.8	51.8	47.5	43.4	44.6	46.7	49.4	41.7	45	40.8	39.7	36.7	42	43.1
		47.355	8.687																		Bpi	Bactericidal permeability-increasing protein	BPI	154.6	119	123.1	89.8	140.3	146.9	97.7	103.4	88.7	101.6	112.1	90.5	96.8	114.3	112.6
		41.853	24.944																		Bdnf	Brain-derived neurotrophic factor	BDNF	57.3	51.8	51.3	53.8	45.5	47.8	51.6	47.6	45.3	41.1	45.1	49.8	48.6	51.4	47.7
		63.493	64.294																		Tpi1	Triosephosphate isomerase	Triosephosphate isomerase	43006.7	23820.4	34139.3	10413.8	22888	38686.2	22008	14614.5	16113.5	25386.5	24271.1	11737.9	14475.8	17630.5	18738
		44.419	26.201																		Hnrnpa2b1	Heterogeneous nuclear ribonucleoproteins A2/B1	hnRNP A2/B1	59985	42732.1	48926.7	31723.9	58032.6	65785.3	38692.7	30588	30356.9	36353.6	42709.3	27110.9	36299.8	39453	53632.3
		16.937	29.766																		Tk1	Thymidine kinase cytosolic	Thymidine kinase	59.7	57	53.5	70	61.6	56.5	58	50.3	61.6	57	47.8	51.9	57.9	48.9	52.7
		57.574	44.363																		Fgf23	Fibroblast growth factor 23	FGF23	448.2	487	264.9	156	252.2	247.6	179.6	138.9	94.6	120.9	185.3	186.6	210.4	280.2	200.5
		36.413	44.359																		Mapk3	Mitogen-activated protein kinase 3	ERK-1	16681.2	17751	21588.3	8402.1	29784.2	22765.7	12345.4	11933.4	8453.8	16046.3	14529.4	6884.7	10713.8	13950	14920.6
		28.173	50.321																		Il7	Interleukin-7	IL-7	21.2	21.9	35	24.4	21.6	25.5	24.7	21.5	20.2	20.9	21.7	24.5	18.1	17.9	21.1
		22.629	16.191																		Spint1	Kunitz-type protease inhibitor 1	HAI-1	82.6	68.2	66.9	73.5	70.8	84.1	68	64.4	75.2	71	67.5	62	66.1	63.4	65.8
		23.067	58.834																		Nppa	Atrial natriuretic factor	ANP	105.1	117.6	107.7	190	92.9	95	143.5	89.9	89.9	88	89.3	109.6	101.4	93	95.8
		46.365	53.736																		P4hb	Protein disulfide-isomerase	Protein disulfide-isomerase	55.2	53	50	54.5	58.9	58.4	47.5	45.8	49.9	45.7	41.9	51.2	53.5	45.3	56.9
		38.658	36.777																		Pim1	Serine/threonine-protein kinase pim-1	PIM1	107.4	89.4	93.2	103.2	95.8	92.3	96.6	88.8	101.3	80.9	87	82.9	90.8	76.6	99.2
		44.079	34.125																		Aurkb	Aurora kinase B	AURKB	62.5	59.9	55.5	67.4	60.7	56.6	69.3	60.5	58.6	50	56.1	57.3	57.1	51.8	61.9
		63.571	19.075																		Ccl3	C-C motif chemokine 3	MIP-1a	266.4	345.8	356.3	325.5	279	303	425.8	261.3	310	273.9	276.9	265.4	240.7	236.3	357
		69.371	45.296																		Fabp5	Fatty acid-binding protein epidermal	FABPE	1045.4	2200.1	4352.2	913.5	5825	3769.4	3108.6	2347.4	479.6	621.1	1311.8	524.8	414.4	1980	3616.9
		61.503	26.088																		Cd207	C-type lectin domain family 4 member K	CLC4K	28.6	33.3	37.6	38.1	30	29.3	37.5	31.9	29.6	25.8	26.8	32.2	30.6	27.4	33
		30.448	22.213																		C6	Complement component C6	C6	216	186	183.8	169.8	202.7	203.9	171.3	184.8	166.8	184	167	169.9	179.5	180	179.3
		54.33	37.902																		Adamts15	A disintegrin and metalloproteinase with thrombospondin motifs 15	ATS15	65.2	63.6	62.3	60.5	63.1	58.9	62.3	55.9	58.7	69.7	59	54.4	56.5	55.2	55.1
		81.236	17.493																		Tgfb2	Transforming growth factor beta-2	TGF-b2	41.4	45.5	45.3	46	42	40	53.2	44.1	35.5	39	40.9	45.7	40.2	40.2	40.5
		58.156	38.062																		Capg	Macrophage-capping protein	CAPG	1421.7	993.8	851.8	425.6	648.3	877.3	510.5	369.9	374.7	710.1	651.5	466.8	442.3	593.9	774
		46.728	44.543																		Asgr1	Asialoglycoprotein receptor 1	ASGR1	61.5	72.4	71.9	74.8	69.4	66.7	74.1	68.1	66.6	68.3	66.3	69.4	61.6	61.4	66.5
		74.677	46.68																		C1ra	Complement C1r subcomponent	C1r	14.9	14.5	20.1	14.6	13.6	14.8	21.6	13.6	13.1	15.5	11.2	15.6	14.2	12.2	14.5
		40.698	36.152																		Snrpf	Small nuclear ribonucleoprotein _	RUXF	877.8	660.4	653.6	411.1	639.3	750.5	448.9	450.5	407.7	523.8	581.8	398.3	587.1	537.9	555
		16.817	52.863																		Pebp1	Phosphatidylethanolamine-binding protein 1	prostatic binding protein	97	123.1	81.8	74	59.1	111.8	82.6	67.1	49.3	53.9	74.6	79	61.4	95.1	82.1
		16.939	30.711																		Fcnb	Ficolin-2	FCN2	49.5	100.7	37.6	28.7	38.2	46.7	35.5	33.9	205.4	534.6	45.2	72.2	31.3	978	749
		49.272	33.644																		Layn	Layilin	Layilin	105.9	89.8	81.9	93.7	92.8	88.1	93.5	88.2	87.5	92.9	82.5	78.9	86.5	81.9	90
		20.074	62.867																		Gpt	Alanine aminotransferase 1	ALT	16018.5	17919.6	19346.7	19041.4	17703.4	18231.6	18652.1	15793	16813.5	20935	16852	15307.6	14592.2	14109	16625.6
		24.164	9.672																		Mfge8	Lactadherin	MFGM	18.9	25.6	27.9	24.7	20.2	18.9	27.9	19.5	21.5	20.7	17.3	22.7	21.7	18.3	21.1
		37.599	61.608																		Pde2a	cGMP-dependent 3'5'-cyclic phosphodiesterase	cGMP-stimulated PDE	5991.1	5659.9	5731.2	5687.5	6430.4	5932.5	5750	5382.3	5855	4559.3	6510.8	4420.3	5492.3	5171.6	5431.7
		57.341	48.669																		Hsp90aa1	Heat shock protein HSP 90-alpha/beta	HSP 90a/b	156818	159312	152655	163012	164357	191333	134478	131927	116991	170086	170624	119941	127075	138118	151534
		34.462	27.088																		Chst2	Carbohydrate sulfotransferase 2	CHST2	46	51.3	52.9	48.6	44	44.1	53.6	49.4	39.4	44.7	48.7	47.1	44.7	41.2	43.6
		45.761	7.819																		Tnfrsf11a	Tumor necrosis factor receptor superfamily member 11A	RANK	427	324.8	336.6	224.2	428.2	440.1	260.9	282.7	268	307.7	324.7	231	273.9	280.2	318
		34.817	33.947
		14.587	26.208
		47.097	20.446
		26.107	18.349
		18.327	46.126
		44.674	33.974
		29.325	51.095
		38.06	8.848
		18.15	51.557
		57.611	47.181
		8.925	21.761
		35.446	32.076
		21.872	51.445
		42.938	49.914
		55.477	15.022
		36.213	9.993
		10.315	46.511
		58.026	34.63
		26.888	50.267
		31.344	50.983
		31.263	37.374
		45.622	20.775
		36.991	32.316
		48.338	54.69
		17.902	19.45
		28.035	13.309
		53.038	39.482
		27.762	40.128
		47.192	23.811
		12.985	50.579
		13.408	49.617
		17.217	56.534
		47.085	58.552
		51.341	52.191
		54.498	34.575
		28.354	59.947
		46.645	29.44
		21.985	42.524
		24.238	51.89
		31.627	28.401
		23.424	25.477
		31.538	53.48
		32.493	47.217
		57.39	58.329
		63.472	26.659
		60.614	43.532
		26.265	32.416
		18.952	50.118
		28.769	37.467
		56.381	23.416
		44.266	24.26
		81.674	50.75
		21.702	64.374
		64.355	48.23
		35.568	52.777
		40.764	28.816
		19.808	61.462
		31.623	27.168
		29.256	26.542
		34.158	49.707
		42.281	40.459
		60.603	46.719
		32.827	17.44
		42.561	63.528
		21.322	49.09
		58.724	46.808
		71.371	35.265
		11.835	58.253
		16.142	51.356
		42.794	47.126
		36.786	23.568
		51.035	30.771
		35.05	26.543
		30.697	25.189
		41.29	33.253
		24.856	30.173
		14.629	36.336
		26.539	34.87
		56.717	43.854
		37.367	43.884
		40.534	56.266
		35.757	53.188
		72.293	62.895
		65.532	56.707
		38.7	44.591
		53.026	45.04
		28.623	44.905
		49.215	60.112
		23.23	30.223
		25.391	29.354
		33.814	65.61
		28.264	42.607
		62.814	29.912
		13.158	29.143
		55.154	31.098
		23.717	33.464
		56.131	57.338
		21.171	51.843
		46.73	62.523
		18.988	33.477
		19.866	47.861
		43.597	28.321
		62.003	36.06
		31.263	40.194
		18.207	56.665
		51.952	53.468
		57.596	53.628
		36.767	14.223
		55.733	33.527
		24.281	66.101
		64.668	28.129
		35.165	42.264
		42.997	51.732
		42.456	31.436
		38.788	62.24
		36.404	59.432
		21.648	40.823
		50.023	44.069
		25.37	29.234
		26.325	35.04
		20.869	58.196
		25.906	16.371
		32.888	23.547
		28.869	22.59
		23.789	35.919
		48.002	31.166
		56.804	42.55
		39.074	32.866
		17.677	39.754
		15.14	42.106
		29.34	41.05
		7.525	33.307
		30.902	21.05
		20.488	50.208
		40.582	40.759
		33.918	47.893
		27.023	39.349
		12.512	31.969
		36.571	26.667
		34.429	21.069
		37.564	37.995
		71.675	24.923
			50.984
			17.961
			50.923
			62.25
			58.535
			46.819
			28.922
			51.736
			30.01
			20.874
			32.127
			56.484
			30.947
			32.543
			55.425
			27.647
			51.64
			47.248
			51.775
			33.751
			49.725
			36.73
			60.066
			73.465
			53.264
			45.856
			22.857
			32.264
			59.14
			38.102
			53.244
			48.033
			46.15
			26.426
			38.128
			20.746
			50.325
			21.372
			45.734
			30.156
			43.267
			22.607
			50.87
			19.983
			27.466
			45.493
			59.281
			37.252
			42.981
			45.293
			60.372
			32.013
			60.346
			26.207
			31.713
			58.701
			51.45
			74.92
			18.978
			55.951
			53.64
			15.735
			44.438
			65.239
			29.167
			59.594
			16.956
			17.667
			51.254
			66.711
			47.462
			32.81
			27.178
			57.623
			47.207
			52.687
			50.012
			31.647
			27.422
			41.293
			47.019
			50.562
			50.316
			25.187
			56.705
			63.345
			24.595
			46.468
			54.509
			53.091
			45.524
			56.252
			60.382
			38.262
			65.888
			49.631
			35.163
			17.952

## Sheet: Fig 3
	Figure 3a													Figure 3b
															Phospho ERK/Total ERK	Total ERK/Tubulin	Phospho p65/Total p65	Total p65/Tubulin	Total IkBa/Tubulin	Endogemous IkBa/Tubulin
														CNTL BMEC A	1	1	1	1	1	1
														CNTL BMEC B	1	1	1	1	1	1
														CNTL BMEC C	1	1	1	1	1	1
														CDH5-MAPK BMEC A	2.19354	0.858824	1.33762	0.960461	1.00749	1.0084
														CDH5-MAPK BMEC B	23.239	0.93452	1.80967	0.682606	0.80745	0.835776
														CDH5-MAPK BMEC C	7.30597	0.931642	1.35366	1.00364	0.911841	0.950349
														CDH5-MAPK.IkB BMEC A	2.16446	0.850289	1.25602	0.940439	1.87401	0.93609
														CDH5-MAPK.IkB BMEC B	21.5158	0.977975	2.71575	0.680745	1.95449	0.719069
														CDH5-MAPK.IkB BMEC C	7.15165	0.999746	1.23072	0.987834	1.73346	0.993297
														IkB BMEC A	0.724334	1.05217	1.26714	0.878926	2.07358	1.00658
														IkB BMEC B	0.296149	1.05281	1.09467	0.928553	2.37552	1.11753
														IkB BMEC C	1.19657	1.01089	1.03132	0.875337	1.67741	0.924381
	Figure 3c					Figure 3 e, f
	MFI Nuclear p65
	CNTL	CDH5-MAPK	CDH5-MAPK.IkB			Gene	CNTL A	CNTL B	CNTL C	CDH5-MAPK::IkB A	CDH5-MAPK::IkB B	CDH5-MAPK::IkB C	CDH5-MAPK A	CDH5-MAPK B	CDH5-MAPK C
	21.835	21.868	51.067			Il1b	1.20219	3.39796	0.244799	0.735433	0.385998	0.57621	18.324	13.8774	0.447099
	20.926	68.971	13.353			Cxcl3	0.502432	6.56594	0.303128	0.413225	1.11419	0.828745	2.8699	18.6875	0.240648
	16.339	67.649	22.117			Il2ra	3.4011	3.97512	0.0739657	6.12623	0.278549	72.9583	17.9387	1.48761	0.0841438
	16.507	42.746	26.864			Csf2	0.82207	0.478415	2.54265	1.34195	2.06957	1.45129	0.680343	16.2271	1.31069
	29.833	26.561	17.402			C3	2.32517	0.500809	0.858764	0.0809589	0.0019836	0.00441103	16.5566	0.0987779	0.292464
	14.333	62.191	12.832			Il2	0.499884	0.51216	3.90593	1.46375	0.780065	1.37237	1.20053	10.4228	0.42622
	17.1	27.347	29.763			Csf3	1.83274	0.612593	0.890693	0.00702639	0.991716	0.449377	0.1386	1.56049	8.56231
	20.768	29.963	28.443			Snap25	0.277584	3.64773	0.987602	0.130308	0.0789455	0.0665693	5.04201	2.95467	0.0801031
	38.754	42.248	25.787			Il1a	0.75419	0.125434	10.5707	1.52098	0.0903709	9.01296	7.58947	0.049859	0.0511543
	22.124	31.631	24.881			C4a	0.578745	0.224533	7.69542	0.239483	0.193983	0.239483	6.1774	0.8179	0.162442
	19.395	29.596	13.349			Mitf	1.29654	0.808694	0.95374	4.65141	0.962373	4.50544	5.56996	0.173459	1.06634
	15.879	15.578	14.114			Ccnd1	1.24028	1.06265	0.758734	1.17256	1.67095	0.919975	2.53093	1.87991	2.35817
	6.275	69.055	11.586			Csf1	0.861944	1.22575	0.946495	3.64436	2.43457	0.86794	2.66598	1.63429	2.37457
	19.386	78.946	28.978			Plau	0.742262	0.857971	1.57026	1.27544	1.61552	1.42998	1.76174	2.3198	1.99861
	16.405	9.291	34.847			Cd83	0.587774	0.524252	3.24526	1.02835	1.16905	1.03694	1.24775	3.52918	0.529732
	16.418	71.227	19.899			Il6	0.923596	0.606817	1.78427	0.337588	0.077285	0.428193	1.36352	2.28998	1.34848
	11.899	34.321	14.362			Cd80	2.40272	0.0892915	4.66109	0.150691	0.0856541	0.183604	4.59055	0.142464	0.0902873
	25.391	27.371	45.217			Ifnb1	1.34412	2.30804	0.322342	0.461265	0.452399	0.848901	0.197465	3.90864	0.539116
	25.532	9.985	38.573			Cdkn1a	0.959486	0.772354	1.34941	0.58696	0.454179	0.631272	1.22632	1.37872	1.89518
	15.333	48.381	13.93			Ccl12	0.912777	0.836439	1.30979	0.178418	0.111131	0.0757471	2.15895	0.816391	1.22802
	19.774	43.775	13.241			Map2k6	1.8374	1.33114	0.408857	1.74674	0.616711	2.27153	0.758208	0.495743	2.91131
	17.736	23.692	22.859			Nfkb1	1.15295	0.770215	1.1261	1.49209	0.672373	0.582501	1.55007	1.14658	1.40282
	22.342	59.023	20.258			Lta	0.413703	8.40744	0.287507	0.344283	0.0400422	0.0239915	0.648719	0.0335549	3.37448
	27.829	61.038	17.461			Traf2	1.07078	1.16932	0.798667	2.96836	0.873371	1.25324	1.15963	1.00603	1.71198
	22.02	19.791	28.139			Ccl5	0.395294	1.6888	1.49796	0.0426592	3.52592	0.0266633	1.41814	2.02651	0.357001
	23.365	58.153	16.312			Icam1	0.888843	1.12584	0.999307	0.428094	0.55671	0.513345	0.847919	1.20999	1.48247
	9.49	11.466	19.087			Stat1	1.55079	0.708088	0.91067	0.91955	0.585605	0.340328	1.01818	1.31677	1.16959
	8.154	58.424	18.392			Egfr	0.718968	3.04829	0.456283	0.598325	0.0151452	0.729005	2.36198	0.565657	0.412367
	22.055	12.828	24.508			Trp53	0.924663	0.819605	1.31951	0.720465	1.04609	0.74639	1.21335	0.961927	1.03742
	21.099	29.872	27.458			Xiap	1.04681	0.932386	1.02456	0.713013	0.680185	0.608783	0.979419	0.744322	1.47325
	18.074	54.179	23.498			Nfkb2	0.968619	0.778625	1.32593	0.0958552	0.224533	0.161097	0.784584	0.851454	1.53794
	19.818	49.363	10.471			Akt1	0.980326	1.36352	0.748116	0.593506	0.462439	1.33731	0.606396	0.732211	1.80167
	33.869	30.405	36.516			Il1rn	3.30886	0.162705	1.85746	3.53163	0.0993272	0.00612673	0.0845725	2.55502	0.436887
	15.39	28.841	38.078			Nr4a2	1.18866	0.698501	1.20442	0.419381	0.216634	0.370189	0.942349	0.723133	1.38255
	13.558	42.131	21.494			Cd40	1.08573	0.301382	3.05605	1.10701	2.42951	3.18583	0.36543	1.89299	0.727322
	8.303	36.708	43.833			Cxcl1	1.15589	0.756809	1.14314	0.0908103	0.0891884	0.166316	0.761544	1.04681	1.03311
	21.658	18.875	20.328			Bcl2l1	1.00928	0.636545	1.55653	1.51292	1.058	0.279387	0.900209	1.06314	0.79572
	14.115	36.756	14.056			Il4	0.434773	0.755935	3.04266	1.17392	0.116091	2.02698	0.245081	0.141153	2.33972
	22.32	47.418	40.936			Mmp9	0.770571	0.675019	1.92252	1.61105	0.710547	0.230686	1.23542	0.607518	0.866337
	17.528	52.643	27.801			Stat3	0.935191	1.23999	0.862343	0.626044	0.365852	0.274968	0.64409	1.38928	0.650821
	21.798	49.401	11.301			Ccr5	1.98206	0.0499282	10.105	0.11126	0.0637248	0.207617	1.00626	1.55941	0.111105
	22.201	55.705	13.794			Relb	1.09253	0.973779	0.939957	0.490616	1.06191	0.453341	0.826259	0.980553	0.845377
	22.82	69.84	28.004			Rel	1.23685	0.857178	0.94322	0.123251	0.260376	0.181327	0.655954	0.638459	1.15802
	26.441	8.421	25.572			Rela	1.02645	0.938005	1.03862	0.42445	0.665572	0.439418	0.608642	0.980552	0.739523
	15.562	22.611	8.439			Pdgfb	0.721631	1.15936	1.19527	1.165	0.814695	1.78922	0.397584	1.02266	0.899585
	27.613	46.182	18.18			Myc	1.01513	1.03216	0.9544	0.395752	0.429481	0.410561	0.762953	0.71186	0.817147
	8.268	15.168	17.576			Agt	0.368822	2.74347	0.988286	0.182125	0.111878	10.3388	1.61216	0.0886951	0.576743
	23.525	8.534	46.616			Nfkbia	1.11291	0.860551	1.04415	0.537127	0.334559	0.220727	0.676112	0.623876	0.959486
	20.118	37.183	26.3			Tnfrsf1b	1.30465	1.01443	0.755585	0.197465	0.59241	1.9611	0.473903	1.19554	0.588725
	15.281	16.259	15.819			Fasl	1.6783	1.29415	0.460413	0.551335	0.313383	0.671752	1.48349	0.175677	0.587639
	29.269	11.666	20.524			Il1r2	4.5263	0.339465	0.650822	0.723135	0.576477	4.35397	0.279387	0.315855	1.61366
	26.705	16.245	17.872			Bcl2a1a	2.97523	0.599985	0.560195	0.70125	0.71847	0.704173	0.842647	0.58358	0.773246
	25.279	42.163	46.41			Tnfsf10	1.03958	1.19334	0.806083	1.55833	0.68302	0.748462	0.715984	0.730521	0.721465
	25.794	14.033	15.783			Csf2rb	0.999307	0.77271	1.29504	1.89343	0.527411	0.294635	0.728499	0.750019	0.65656
	24.564	31.165	15.565			Cfb	0.735264	0.986461	1.37872	0.684126	0.374058	0.108467	0.635222	0.555298	0.922316
	21.522	17.945	10.324			Egr2	1.13341	0.745183	1.184	1.46985	0.0867296	0.185137	0.838374	0.439114	0.812065
	20.45	25.444	36.833			Ifng	0.802366	2.23509	0.557612	0.667729	0.379542	0.813567	1.33638	0.290243	0.4602
	27.298	30.41	46.62			Sod2	1.373	0.817524	0.890899	0.538618	0.752797	0.443908	0.632147	0.567358	0.835861
	18.439	16.755	16.424			F8	1.1248	0.950439	0.935408	0.806455	0.646027	0.48858	0.514294	0.672528	0.847724
	22.934	10.597	19.729			Aldh3a2	0.724638	1.17311	1.17636	0.802923	0.385642	0.385909	0.408762	0.907728	0.678459
	19.438	53.69	14.375			Stat5b	0.677989	1.01139	1.45835	0.524616	0.638312	0.488806	0.847527	0.718636	0.397034
	17.694	30.214	39.978			Selp	1.01045	0.923382	1.07177	0.833354	0.387428	0.56331	0.776469	0.511924	0.633757
	16.529	32.806	18.262			Cd74	3.33572	0.885154	0.338681	0.329877	0.293412	0.0215824	0.635516	0.475659	0.729004
	21.744	63.319	18.337			Birc2	0.915734	0.905006	1.20664	0.327598	0.681129	0.218545	0.703196	0.445346	0.678302
	19.144	39.718	17.101			Vcam1	0.864937	0.973779	1.18729	0.973105	0.472264	0.637133	0.639345	0.516795	0.660517
	19.301	18.232	21.25			Fas	0.994011	1.96473	0.512042	0.452608	0.351436	0.424352	0.784765	0.544624	0.474123
	30.233	19.734	10.636			Il15	0.921465	1.04899	1.03455	0.797193	0.427798	0.524495	0.606677	0.529609	0.645282
	27.187	25.495	26.228			Cxcl9	1.30526	0.68984	1.1106	0.332018	0.068885	0.0230089	0.515961	0.492547	0.736795
	28.91	28.216	8.102			Ncoa3	1.02883	0.933679	1.04102	0.935624	1.0629	0.665726	0.764188	0.476318	0.484645
	8.064	31.129	16.736			Il12b	0.425825	2.07964	1.12923	19.2173	0.00943562	0.0121688	0.00608442	0.101414	1.58484
	7.807	29.078	23.152			Ins2	3.45495	0.795904	0.363661	0.729847	0.795905	1.8096	0.258757	0.727826	0.6805
	28.266	39.993	16.697			Birc3	1.04223	0.886176	1.08273	0.382801	0.187332	0.310285	0.573023	0.496775	0.577409
	24.071	37.323	17.604			Nqo1	0.342775	3.56359	0.818658	0.52389	1.64186	0.140958	0.2317	0.103473	1.25992
	23.293	15.198	14.252			Gadd45b	0.828745	0.915734	1.31768	0.191445	0.362486	0.334019	0.243163	0.671751	0.599154
	25.627	16.016	13.713			Adm	1.54328	0.785128	0.825306	0.0405825	0.672217	0.297096	0.597495	0.296684	0.52595
	24.468	50.93	14.065			Sele	1.05385	0.811502	1.16932	0.688566	0.48689	0.42006	0.483192	0.449897	0.478857
	31.664	10.677	11.582			Myd88	0.967053	0.876403	1.1799	0.17735	0.347399	0.482188	0.24856	0.43881	0.539864
	28.27	24.728	29.444			Irf1	0.903753	0.909408	1.21672	0.339386	0.085674	0.0309268	0.327144	0.429878	0.37475
	25.753	43.914	11.3			Ptgs2	0.544499	0.388503	4.72725	0.239484	0.0201371	0.0144779	0.665726	0.303128	0.00911842
	20.899	26.642	17.647			Cxcl10	1.40185	0.71071	1.0037	0.0666309	0.0785815	0.00465932	0.363829	0.284467	0.280745
	12.62	14.918	14.841			F3	8.35902	0.333633	0.358571	0.0591013	0.0518444	0.910879	0.0636071	0.0667232	0.779885
	37.283	34.73	25.895			Ccl22	4.24962	0.0582472	4.03994	0.108392	0.117957	0.137961	0.0614404	0.483415	0.125463
	23.114	35.986	27.607			Tnf	4.03807	0.216384	1.14446	0.0467681	0.00449541	0.0569827	0.0360631	0.330487	0.0231582
	16.887	45.871	17.542			Ltb	0.64797	1.91189	0.807201	4.3289	1.55617	0.0113199	0.0189849	0.0473661	0.103737
	24.441	29.188	33.839
	21.92	65.729	20.621
	15.655	57.194	24.023
	22.222	10.495	24.059
	14.619	33.143	12.76
	34.523	44.771	17.208
	20.981	33.522	16.053
	36.383	25.924	43.104
	13.391	36.36	17.13
	22.388	14.801	18.708
	24.414	22.543	20.474
	16.022	21.956	10.585
	29.909	21.004	18.251
	18.887	19.415	14.048
	24.728	36.216	21.151
	24.583	58.024	12.008
	31.794	13.128	11.922
	24.519	34.608	38.88
	19.598	19.083	12.017
	19.191	46.475	15.683
	20.771	25.935	16.478
	29.298	42.176	11.619
	12.773	28	12.768
	21.839	25.116	14.552
	29.384	37.281	28.899
	15.305	36.833	18.242
	24.038	38.31	38.374
	13.98	23.636	28.23
	15.83	25.592	20.622
	25.219	26.653	35.246
	23.222	54.756	13.719
	15.765	20.429	21.607
	14.921	27.125	27.477
	19.463	71.367	19.961
	18.939	26.51	30.188
	30.458	33.545	13.706
	18.753	46.661	29.058
	16.361	36.465	16.131
	27.712	56.543	20.275
	17.33	20.571	15.415
	15.024	61.502	14.526
	28.377	9.623	26.36
	17.917	21.157	16.75
	26.496	28.993	34.15
	25.457	47.563	16.475
	32.043	11.971	11.552
	32.335	38.81	28.406
	20.134	23.028	30.878
	18.705	24.353	20.51
	15.543	35.645	16.073
	18.815	21.25	10.938
	20.54	34.37	15.367
	15.683	17.996	9.692
	15.224	10.368	23.425
	18.689	17.982	15.206
	19.701	16.996	41.254
	26.766	35.128	18.108
	23.09	29.702	17.062
	22.468	34.716	14.781
	18.601	47.945	36.183
	29.004	49.288	26.368
	23.241	25.185	13.221
	15.47	54.038	13.459
	16.921	20.913	22.024
	29.568	14.712	13.733
	22.436	29.378	19.869
	20.83	57.141	38.822
	31.555	50.647	14.46
	22.408	32.056	9.956
	14.5	47.839	12.386
	20.742	58.674	19.181
	25.965	70.413	17.976
	16.956	30.704	24.083
	25.87	54.628	30.387
	22.656	20.563	16.675
	24.189	18.746	59.496
	24.727	37.619	10.04
	24.743	8.948	12.71
	15.065	39.387	11.078
	22.455	24.906	15.925
	9.867	57.993	32.616
	19.046	15.593	14.643
	23.025	67.331	39.696
	30.915	62.913	23.478
	22.917	21.815	16.53
	22.978	19.242	21.769
	17.314	33.94	21.681
	19.536	11.667	26.842
	20.538	73.119	25.757
	22.62	59.741	10.982
	18.671	20.677	13.626
	20.962	46.335	13.087
	26.22	29.835	11.874
	21.399	51	20.229
	29.205	15.876	21.508
	21.498	35.583	17.516
	16.652	40.166	17.16
	22.471	26.66	24.48
	17.905	32.792	38.004
	15.281	49.236	31.133
	22.763	13.403	14.056
	15.515	25.377	35.023
	14.788	48.481	31.795
	18.279	11.752	17.226
	20.189	44.676	23.87
	27.841	34.853	18.936
	23.813	15.592	32.948
	21.215	43.176	10.96
	18.31	16.183	21.924
	19.361	21.604	17.243
	14.22	27.428	25.714
	13.405	24.973	28.418
	22.303	14.721	31.508
	18.268	39.294	37.264
	14.535	36.46	39.696
	18.557	14.493	20.983
	24.615	52.137	19.116
	24.851	33.797	17.94
	21.505	38.552	20.669
	13.737	26.93	12.488
	24.947	26.048	14.117
	18.019	49.368	20.255
	24.74	15.526	24.173
	13.92	11.652	25.237
	16.502	27.006	12.976
	17.633	47.305	19.709
	21.841	16.594	23.126
	23.092	13.924	8.265
	21.072	34.3	14.627
	16.219	44.719	11.511
	21.399	23.651	15.505
	17.097	43.192	25.553
	13.805	27.316	23.178
	20.174	12.554	16.261
	16.593	9.933	18.61
	25.226	27.618	22.664
	22.268	36.81	15.725
	19.799	56.652	8.681
	18.189	24.104	23.862
	20.518	24.311	22.322
	27.715	29.862	16.07
	14.303	22.142	24.947
	20.996	34.85	15.933
	26.945	20.081	33.903
	12.68	9.09	19.855
	18.836	47.869	27.048
	24.211	33.225	10.766
	14.564	24.207	22.961
	21.313	27.136	27.481
	12.281	30.915	16.6
	21.542	10.353	16.704
	18.384	29.822	19.376
	22.054	33.888	22.782
	23.579	17.946	26.922
	18.462	35.012	9.926
	20.212	15.169	22.17
	14.778	28.121	21.663
	28.706	47.5	17.934
	15.754	19.869	17.635
	17.575	29.038	15.553
	19.998	9.809	58.544
	17.204	31.259	12.71
	23.258	38.531	13.677
	19.944	25.991	15.283
	18.551	31.216	10.577
	23.084	16.822	32.651
	19.245	14.159	14.33
	18.971	15.25	9.005
	19.827	28.431	12.404
	16.514	11.231	13.945
	15.505	25.793	14.987
	20.894	44.208	18.152
	23.091	17.957	33.834
	21.689	17.208	8.764
	16.054	12.369	19.229
	23.248	36.782	21.624
	16.683	11.302	23.095
	14.463	50.824	16.963
	17.01	18.075	14.924
	25.091	23.369	22.828
	19.374	24.159	24.245
	18.73	24.537	23.655
	17.182	12.206	22.25
	20.349	10.612	20.123
	17.888	13.827	16.026
	12.968	11.952	7.076
	19.611	15.503	13.231
	19.39	39.021	16.684
	18.991	38.179	27.063
	8.557	29.48	7.391
	12.309	13.894	20.141
	14.9	24.218	16.579
	14.562	19.01	12.202
	13.665	23.381	31.725
	17.33	35.822	9.964
	13.114	24.536	20.091
	15.255	25.11	12.962
	16.917	12.81	9.162
	15.568	23.246	4.43
	19.932	24.819	40.596
	13.631	35.251	12.894
	11.712	25.941	13.757
	14.704	9.722	7.824
	12.665	10.944	15.491
	16.06	45.896	14.643
	17.781	15.534	16.741
	18.522	17	10.287
	15.927	15.364	6.378
	13.817	45.591	9.761
	17.256	21.024	30.53
	17.078	39.338	12.302
	11.365	38.374	13.067
	13.432	14.819	5.9
	13.641	28.928	8.604
	20.529	37.695	4.779
	11.011	20.798	40.336
	18.245	10.903	12.944
	25.329	23.576	21.142
	17.263		29.064
	19.86		9.09
	15.469		16.795
	20.208		17.627
	15.487		17.005
	12.658
	13.373
	13.172
	13.962
	15.296
	8.017
	17.041
	14.789
	20.039
	12.135
	13.018
	24.455
	13.445
	18.721
	15.175
	10.451
	19.537
	14.872
	10.58
	9.394
	12.915
	15.075
	24.974

## Sheet: Fig 4
	Figure 4a			Figure 4b			Figure 4c
		Total cells per femur (x106)			HSCs per 106 WBM			BFU-E	CFU-G	CFU-M	CFU-GM	CFU-GEMM
	CNTL 1	12.3		CNTL 1	144		CNTL 1	3	52	35	17	3
	CNTL 2	9		CNTL 2	211		CNTL 2	3	74	35	25	9
	CNTL 3	8		CNTL 3	272.961		CNTL 3	9	58	26	48	8
	CNTL 4	10.3		CNTL 4	283.98		CNTL 4	7	81	42	19	5
	CNTL 5	11		CNTL 5	169		IkB 1	4	73	42	44	13
	CNTL 6	4.2		CNTL 6	206.667		IkB 2	4	74	38	37	10
	CNTL 7	5.9		CNTL 7	297.333		IkB 3	2	109	56	48	8
	CNTL 8	7		CNTL 8	202.667		IkB 4	3	65	37	41	4
	CNTL 9	7		CNTL 9	157.333		CDH5-MAPK 1	4	14	19	14	0
	IkB 1	10		IkB 1	308		CDH5-MAPK 2	1	35	13	7	0
	IkB 2	8.9		IkB 2	210.667		CDH5-MAPK 3	0	12	8	2	0
	IkB 3	7		IkB 3	195.791		CDH5-MAPK 4	0	4	11	5	0
	IkB 4	9.4		IkB 4	139.891		CDH5-MAPK.IkB 1	3	92	25	31	3
	IkB 5	14.4		CDH5-MAPK 1	18		CDH5-MAPK.IkB 2	1	85	18	32	6
	IkB 6	11.2		CDH5-MAPK 2	11		CDH5-MAPK.IkB 3	6	111	28	39	9
	IkB 7	11.3		CDH5-MAPK 3	21		CDH5-MAPK.IkB 4	1	102	20	30	3
	IkB 8	12.3		CDH5-MAPK 4	0
	CDH5-MAPK 1	5.9		CDH5-MAPK 5	2.66667
	CDH5-MAPK 2	1.2		CDH5-MAPK 6	4
	CDH5-MAPK 3	4		CDH5-MAPK 7	2.66667
	CDH5-MAPK 4	3.1		CDH5-MAPK.IkB 1	202
	CDH5-MAPK 5	4.9		CDH5-MAPK.IkB 2	369
	CDH5-MAPK 6	4.6		CDH5-MAPK.IkB 3	384
	CDH5-MAPK 7	4.7		CDH5-MAPK.IkB 4	202
	CDH5-MAPK.IkB 1	9.5		CDH5-MAPK.IkB 5	174
	CDH5-MAPK.IkB 2	8.4		CDH5-MAPK.IkB 6	173
	CDH5-MAPK.IkB 3	9		CDH5-MAPK.IkB 7	201.333
	CDH5-MAPK.IkB 4	9.2		CDH5-MAPK.IkB 8	246.667
	CDH5-MAPK.IkB 5	8.5		CDH5-MAPK.IkB 9	189.333
	CDH5-MAPK.IkB 6	8.1		CDH5-MAPK.IkB 10	174.667
	CDH5-MAPK.IkB 7	6.3
	CDH5-MAPK.IkB 8	8.1
	CDH5-MAPK.IkB 9	8.1
	CDH5-MAPK.IkB 10	9.1
	Figure 4d, e
		%CD45.2 Engraftment	%CD11B+GR1+ (% of CD45.2)	%B220+ (% of CD45.2)	%CD3+ (% of CD45.2)
	CNTL 1	69.2	14.7	65.4	14.7
	CNTL 2	74.2	8.8	73.7	11.4
	CNTL 3	49.3	12.1	70.1	12.7
	CNTL 4	72	12	67.7	14
	CNTL 5	71.4	12.5	65.6	13.6
	CNTL 6	57.4	17.6	53.5	24.2
	CNTL 7	57	20.1	51.2	21.7
	CNTL 8	42.7	31.2	56.6	4.4
	CNTL 9	64.1	19.6	53.9	20.9
	CNTL 10	38.3	25.9	50.8	14.5
	IkB 1	85.1	8.1	71.9	13.3
	IkB 2	76.1	13.8	63.8	14.4
	IkB 3	78.1	14	63.5	15.1
	IkB 4	78.1	9.5	78.3	6.7
	IkB 5	48.2	14.5	62	17.8
	IkB 6	52.7	15.4	58.8	19.6
	IkB 7	67.3	18.3	55	20
	IkB 8	45.9	20.6	55.3	17.1
	IkB 9	50.6	33.6	51.3	9.3
	CDH5-MAPK 1	2.7	30.9	57.2	5.7
	CDH5-MAPK 2	4.2	28.6	59.7	3.6
	CDH5-MAPK 3	5.4	32.2	56.6	5
	CDH5-MAPK 4	4.5	36	49.9	6.3
	CDH5-MAPK 5	2.6	27.3	60.4	3.6
	CDH5-MAPK 6	16.5	57.9	19.9	10.2
	CDH5-MAPK 7	17.9	36.5	40.2	13.3
	CDH5-MAPK 8	2.7	37.2	49.1	4.2
	CDH5-MAPK 9	2.6	6	77	13.8
	CDH5-MAPK.IkB 1	67.4	8.3	73.2	13.8
	CDH5-MAPK.IkB 2	68.4	11.6	72.2	10.4
	CDH5-MAPK.IkB 3	82.1	10.7	71.5	13.1
	CDH5-MAPK.IkB 4	68.7	20.9	60.9	14.7
	CDH5-MAPK.IkB 5	72.8	11.3	69.7	14.6
	CDH5-MAPK.IkB 6	57.6	21.7	57.7	12.2
	CDH5-MAPK.IkB 7	52.8	18.4	58.7	16.5
	CDH5-MAPK.IkB 8	37.5	8.6	65.7	20.3
	CDH5-MAPK.IkB 9	46.8	18.9	58.4	15.2
	CDH5-MAPK.IkB 10	65	21.4	48.5	22.8
	Figure 4h
	HSC Distance from nearest blood vessel (µM)
	CNTL (N=3 Mice)	CDH5-MAPK (N=3 Mice)	CDH5-MAPK::IkB (N=3 Mice)
	11.14	18.1	10.54
	19.69	32.62	16.81
	19.53	18.73	9.01
	11.5	19.14	18.86
	21.64	12.58	6.85
	20.93	19.85	5.58
	34.14	13.41	15.63
	21.47	6.82	19.22
	2.49	8.87	17.81
	4.95	21.76	10.58
	5.81	12.83	22.27
	14.12	26.03	4.65
	13.32	29.85	25.87
	15.61	28.16	5.96
	5.6	18.14	23.03
	2.93	18.3	7.77
	28.15	21.09	23.34
	23.04	13.51	29.17
	15.49	23.06	27.3
	12.26	18.94	20.23
	13.29	20.63	6.62
	5.6	33.35	25.85
	17.02	20.77	12.94
	18.55	10.24	33.35
	12.35	13.15	31.79
	3.76	15.15	25.87
	5.07	20.64	2.5
	8.04	7.67	16.56
	9.03	17.1	21.72
	2.8	20.89	14
	9.3	19.47	26.01
	12.55	9.41	8.06
	14.18	13.38	5.58
	16.73	28.16	11.8
	14.84	26.57	13.38
	7.78	26.6	9.07
	9.89	24.56	8.34
	33.07	22.43	8.27
	22.54	12.78	7.07
	11.26	5.59	6.02
	23.7	5.65	21.26
	30.49	26.13	7.37
	16.25	30.06	20.91
	12.71	35.8	20.51
	11.62	14.99	18.91
	20.97	10.79	30.85
	23.06	14.11	31.4
	2.56	21.64	10.61
	10.3	15.88	17.58
	26.82	29.06	32.35
	4.16	29.78	16.81
	5.59	21.49	23.24
	4.72	25.12	4.31
	6.27		6.1
	3.73		10.12
	23.3		7.7
	30.78		5.96
	7.23		13.62
	2.77		12.05
	2.94		8.15
	24.36		17.99
	4.03		18.62
	16.65		11.81
	4.04		8.94
	14.49
	14.26
	12.53
	20.26
	14.45
	24.54
	4.4
	17.14
	16.44
	19.68
	18.66
	9.42
	17.88
	7.37
	10.24
	18.94
	17.07
	2.19
	19.41
	16.19
	14.51
	12.38
	16.1
	7.57
	14
	17.55
	11
	18.22
	3.19
	4.34
	9.3
	5.71
	5.61
	6.85
	7.7
	11.97
	5.11
	15.95
	7.7
	20.54
	4.9
	7.23
	13.07
	19.08
	14.46
	20.3
	22.91
	8.82
	29.14
	13.69
	17.09
	20.03
	22.67
	5.98
	25.11
	17.29
	15.56
	Figure 4j (Day 7 Post 650 Rad Blood counts)
		WBCs/µL (x103)	Neutrophils/µL (x103)	RBCs/µL (x106)	Platelets/µL (x103)
	CNTL 1	0.24	0.042	8.56	572
	CNTL 2	0.2	0.0196	7.44	604
	CNTL 3	0.36	0.03744	7.52	556
	CNTL 4	0.36	0.04392	8.68	236
	CNTL 5	0.44	0.03476	9.56	516
	CNTL 6	0.28	0.04788	8.84	588
	CNTL 7	0.2	0.0424	8.32	536
	CNTL 8	0.36	0.04464	9.08	536
	CNTL 9	0.28	0.02408	9	472
	CNTL 10	0.24	0.03936	8.52	764
	CDH5-MAPK 1	0.28	0.056	6.96	420
	CDH5-MAPK 2	0.12	0.0168	8.6	404
	CDH5-MAPK 3	0.12	0.048	8.2	276
	CDH5-MAPK 4	0.2	0.0188	9.4	472
	CDH5-MAPK 5	0.12	0.02628	8.28	484
	CDH5-MAPK 6	0.16	0.06336	9.4	460
	CDH5-MAPK 7	0.12	0.04452	8.64	316
	IkB 1	1.52	0.16264	9	1572
	IkB 2	1.96	0.1372	9.28	1440
	IkB 3	1.92	0.23808	9.12	1312
	IkB 4	1.36	0.0952	9.04	948
	IkB 5	1.12	0.08288	9.12	1020
	IkB 6	1.92	0.25536	9.04	1412
	CDH5-MAPK.IkB 1	0.84	0.084	9.28	1032
	CDH5-MAPK.IkB 2	1.12	0.21168	8.8	1340
	CDH5-MAPK.IkB 3	1.2	0.15	8.68	1092
	CDH5-MAPK.IkB 4	1.04	0.17368	8.68	1004
	CDH5-MAPK.IkB 5	0.92	0.09844	8.56	864
	CDH5-MAPK.IkB 6	1.6	0.2608	8.92	844
	CDH5-MAPK.IkB 7	0.64	0.09856	8.44	884
	Figure 4j (Day 14 Post 650 Rad Blood counts)
		WBCs/µL (x103)	Neutrophils/µL (x103)	RBCs/µL (x106)	Platelets/µL (x103)
	CNTL 1	1.12	0.2576	5.68	252
	CNTL 2	2.24	0.18144	5.32	356
	CNTL 3	1.08	0.09612	5.72	292
	CNTL 4	0.28	0.04284	6.16	336
	CNTL 5	3.4	0.7208	6.52	312
	CNTL 6	1.32	0.11748	7.72	256
	CNTL 7	1.44	0.09648	8.12	432
	CNTL 8	2.28	0.12768	8.44	548
	CNTL 9	1.12	0.07616	7.28	352
	CNTL 10	0.76	0.0608	6.28	164
	CDH5-MAPK 1	0.2	0.049	3.28	12
	CDH5-MAPK 2	0.12	0.0078	3.24	16
	CDH5-MAPK 3	0.2	0.0586	4.48	32
	CDH5-MAPK 4	0.16	0.04672	2.36	4
	CDH5-MAPK 5	0.36	0.03384	5.28	28
	CDH5-MAPK 6	0.6	0.1104	6.36	136
	CDH5-MAPK 7	0.12	0.01092	4.16	16
	IkB 1	5.8	0.609	10.16	1148
	IkB 2	4.24	0.20776	10.04	1080
	IkB 3	3.76	0.282	10	1028
	IkB 4	3.8	0.1444	9.92	1044
	IkB 5	4.16	0.32864	10.08	780
	IkB 6	1.8	0.1026	9.64	728
	CDH5-MAPK.IkB 1	3.32	0.21912	8.16	936
	CDH5-MAPK.IkB 2	4.32	0.36288	9.96	1168
	CDH5-MAPK.IkB 3	3.52	0.34848	9.92	1024
	CDH5-MAPK.IkB 4	4.96	0.38192	9.44	1072
	CDH5-MAPK.IkB 5	3.44	0.17888	9.8	812
	CDH5-MAPK.IkB 6	3.2	0.2304	9.68	860
	Figure 4j (Day 21 Post 650 Rad Blood counts)
		WBCs/µL (x103)	Neutrophils/µL (x103)	RBCs/µL (x106)	Platelets/µL (x103)
	CNTL 1	2.48	0.25048	9.68	836
	CNTL 2	3.88	0.28712	9.76	692
	CNTL 3	2.36	0.1298	9.8	808
	CNTL 4	2.32	0.19952	9.88	760
	CNTL 5	3.04	0.17024	9.72	872
	CNTL 6	2.12	0.2544	10.24	852
	CNTL 7	1.96	0.26264	9.2	708
	CNTL 8	0.84	0.08064	9	608
	CDH5-MAPK 1	0.32	0.04416	2.4	40
	CDH5-MAPK 2	1.4	0.1722	9.24	612
	CDH5-MAPK 3	0.72	0.11664	4	88
	IkB 1	5.56	0.45592	9.8	928
	IkB 2	6.24	0.64896	10.2	804
	IkB 3	4.8	0.2784	10.28	888
	IkB 4	4.92	0.43788	10.6	972
	IkB 5	5.6	0.392	10.52	716
	IkB 6	3.68	0.30176	10.28	680
	CDH5-MAPK.IkB 1	5.24	0.55544	9.88	960
	CDH5-MAPK.IkB 2	4.52	0.64184	9.64	1048
	CDH5-MAPK.IkB 3	3.52	0.4752	10.12	1000
	CDH5-MAPK.IkB 4	6.92	0.71968	10.36	980
	CDH5-MAPK.IkB 5	4.92	0.46248	10.48	984
	CDH5-MAPK.IkB 6	4.88	0.61488	10.36	1016
	Figure 4j (Day 28 Post 650 Rad Blood counts)
		WBCs/µL (x103)	Neutrophils/µL (x103)	RBCs/µL (x106)	Platelets/µL (x103)
	CNTL 1	5.08	0.39624	9.8	904
	CNTL 2	3.48	0.35148	10.64	1000
	CNTL 3	6.2	0.434	10.6	972
	CNTL 4	3.28	0.246	9.8	868
	CNTL 5	3.48	0.36192	10.04	880
	CNTL 6	1.52	0.22344	9.64	792
	CNTL 7	1.72	0.12728	9.28	948
	CNTL 8	3.56	0.267	10.12	984
	CDH5-MAPK 1	0.92	0.14076	8.4	464
	CDH5-MAPK 2	3.52	0.35552	9.4	480
	CDH5-MAPK 3	3.96	0.68904	9.48	900
	IkB 1	5.32	0.38304	9.96	652
	IkB 2	3.72	0.24552	11.04	1252
	IkB 3	7.08	0.50268	10.32	928
	IkB 4	4.92	0.33948	9.4	924
	CDH5-MAPK.IkB 1	5.8	0.5684	10.32	1012
	CDH5-MAPK.IkB 2	4.44	0.3108	10.44	1056
	CDH5-MAPK.IkB 3	4.64	0.36192	9.84	1320
	CDH5-MAPK.IkB 4	3.44	0.42312	9.92	1188
	CDH5-MAPK.IkB 5	4.16	0.38688	9.84	792
	CDH5-MAPK.IkB 6	3.96	0.21384	9.88	1252
	CDH5-MAPK.IkB 7	4.12	0.31724	9.8	1240

## Sheet: Fig 5
	Figure 5a							Figure 5b						Figure 5c
		MPP per femur	CLP per femur	CMP per femur	GMP per femur	MEP per femur			sIgM-B220+ per femur	PreproB per femur	ProB per femur	PreB per femur			%CD11B+GR1+ (% of CD45)	%B220+ (% of CD45)	%CD3+ (% of CD45)
	CNTL 1	3202.43	1469.4	12369	13950	4557		CNTL 1	2406561	1.65419e+06	598827	82398		CNTL 1	60.1	37.8	1.5
	CNTL 2	796.946	327.6	5915	8645	4095		CNTL 2	1914458	966693	572663	286377		CNTL 2	56.4	45.9	1.7
	CNTL 3	2825.37	704	18150	21780	9900		CNTL 3	2092200	1099340	526240	372240		CNTL 3	50.4	45.2	2.4
	CNTL 4	2809.09	1772.6	14760	20280	3960		CNTL 4	1625520	1.03512e+06	372720	167760		CNTL 4	64.9	34.1	1.5
	CNTL 5	2158	622.856	16848	19552	7072		CNTL 5	1814592	923936	437632	369408		CNTL 5	51.2	45.2	1.8
	CDH5-MAPK 1	7.6	15.2	113.626	113.626	113.626		CDH5-MAPK 1	412072	303316	91086	5358		CDH5-MAPK 1	92.3	13.7	2.2
	CDH5-MAPK 2	12.4	12.4	0	403	62		CDH5-MAPK 2	403062	243660	146506	1674		CDH5-MAPK 2	89.4	15	4.4
	CDH5-MAPK 3	0	13.9701	146.052	175.263	58.421		CDH5-MAPK 3	152740	68460	74340	3290		CDH5-MAPK 3	86.4	14.2	3.6
	CDH5-MAPK 4	0	31.2	0	156	117		CDH5-MAPK 4	289302	194298	81354	5070		CDH5-MAPK 4	92.6	13	1.8
	IkB 1	972	488.655	9842.64	12120.3	5856.78		IkB 1	1355040	846630	377280	88920		IkB 1	62	35.6	1.4
	IkB 2	975.2	893.406	8692	20882	3922		IkB 2	1.83571e+06	1072296	659744	38584		IkB 2	73.4	28.5	1.7
	IkB 3	1214.56	867.056	11817	30069	9360		IkB 3	2201940	1.39838e+06	571662	150228		IkB 3	67.3	32.6	1
	IkB 4	1176	712.8	12241.8	16531.6	3138.92		IkB 4	1943340	1088010	665910	119280		IkB 4	70.5	32.7	0.8
	IkB 5	1075.2	439.793	6043.77	15258	2080.64		IkB 5	1.39485e+06	750010	503874	57888.6		IkB 5	66.5	37	3
	CDH5-MAPK.IkB 1	2453.4	835.2	12047.3	16814.3	3553.53		CDH5-MAPK.IkB 1	1.61402e+06	1.01642e+06	468930	77691		CDH5-MAPK.IkB 1	67.4	31.8	0.9
	CDH5-MAPK.IkB 2	1618.4	501.107	13629.3	27713	12720.7		CDH5-MAPK.IkB 2	1283534	653786	411978	137802		CDH5-MAPK.IkB 2	60.5	34.8	0.9
	CDH5-MAPK.IkB 3	683.864	476.32	8098.71	17689.3	4688.73		CDH5-MAPK.IkB 3	1.63475e+06	852576	496908	213144		CDH5-MAPK.IkB 3	60.8	37.4	1.4
	CDH5-MAPK.IkB 4	3113.6	1027.82	15707	25437	4448		CDH5-MAPK.IkB 4	3216460	1.90208e+06	994128	206276		CDH5-MAPK.IkB 4	68.3	33.5	1
	CDH5-MAPK.IkB 5	1622.4	941.334	9750	16068	4602		CDH5-MAPK.IkB 5	1652352	1.15268e+06	379080	72072		CDH5-MAPK.IkB 5	69.9	27.6	0.9
	Figure 5d							Figure 5e						Figure 5f
		RBCs/µL (x106)	WBCs/µL (x103)	Platelets/µL (x103)					%CD11B+GR1+ (% of CD45)	%B220+ (% of CD45)	%CD3+ (% of CD45)				KLS per 106 Blood MNCs
	CNTL 1	12.84	11.04	1044				CNTL 1	8.7	45.7	37.1			CNTL 1	0
	CNTL 2	9.72	10.16	924				CNTL 2	9.6	35.8	42.5			CNTL 2	117.362
	CNTL 3	11.04	10.4	1056				CNTL 3	16.8	34.5	40			CNTL 3	32.3102
	CNTL 4	10.08	8.56	1016				CNTL 4	10	45.7	36.4			CNTL 4	32.6286
	CNTL 5	10.64	9.56	1016				CNTL 5	17	33.1	37.4			CNTL 5	64.7815
	CDH5-MAPK 1	4.6	0.16	92				CDH5-MAPK 1	40.6	3	38.7			CDH5-MAPK 1	0
	CDH5-MAPK 2	5.04	1.44	264				CDH5-MAPK 2	42.4	3.1	35.5			CDH5-MAPK 2	0
	CDH5-MAPK 3	8.4	1.64	544				CDH5-MAPK 3	44.5	2.8	34.4			CDH5-MAPK 3	0
	CDH5-MAPK 4	5.44	0.76	224				CDH5-MAPK 4	49.6	3	28.7			CDH5-MAPK 4	0
	IkB 1	10.92	21	860				CDH5-MAPK 5	42.6	4	26.9			CDH5-MAPK 5	94.3574
	IkB 2	10.84	9.52	888				IkB 1	16.5	42.3	28.5			IkB 1	0
	IkB 3	9.12	11.92	748				IkB 2	21.8	35.1	31.9			IkB 2	153.333
	IkB 4	12.48	14.32	1104				IkB 3	12.4	38	37.7			IkB 3	50
	CDH5-MAPK.IkB 1	9.84	11.6	1224				IkB 4	13	38	42			IkB 4	149.187
	CDH5-MAPK.IkB 2	9.76	6.4	1028				IkB 5	15	36.6	39.8			IkB 5	50
	CDH5-MAPK.IkB 3	10.16	9.52	852				CDH5-MAPK.IkB 1	18.1	46	25.1			CDH5-MAPK.IkB 1	50
	CDH5-MAPK.IkB 4	9.44	16.56	920				CDH5-MAPK.IkB 2	11.6	38.5	39.4			CDH5-MAPK.IkB 2	100
	CDH5-MAPK.IkB 5	10.32	16.6	868				CDH5-MAPK.IkB 3	14.7	38.5	40.1			CDH5-MAPK.IkB 3	50
	CDH5-MAPK.IkB 6	8.88	9.84	864				CDH5-MAPK.IkB 4	18.3	36.6	34.3			CDH5-MAPK.IkB 4	50
								CDH5-MAPK.IkB 5	13.7	35.7	44.5			CDH5-MAPK.IkB 5	0
	Figure 5h							Figure 5i
		Total cells per Spleen (x106)							HSC per spleen	MPP per spleen	CLP per spleen
	CNTL 1	92.5						CNTL 1	1295	740	2775
	CNTL 2	78.5						CNTL 2	157	0	0
	CNTL 3	94						CNTL 3	752	1504	6580
	CNTL 4	73.5						CNTL 4	146.641	879.848	0
	CNTL 5	96						CNTL 5	576	768	0
	CDH5-MAPK 1	7.83333						CDH5-MAPK 1	181.867	25.9809	154.584
	CDH5-MAPK 2	2.58333						CDH5-MAPK 2	0	25.6357	0
	CDH5-MAPK 3	8.33333						CDH5-MAPK 3	200	0	414.198
	CDH5-MAPK 4	2.91667						CDH5-MAPK 4	28.9939	0	115.22
	IkB 1	156						IkB 1	932.473	1243.3	1560
	IkB 2	100.5						IkB 2	402	0	0
	IkB 3	142.5						IkB 3	2280	2280	4275
	IkB 4	71.25						IkB 4	285	0	0
	IkB 5	142.5						IkB 5	0	853.864	4778.8
	CDH5-MAPK.IkB 1	141.75						CDH5-MAPK.IkB 1	1701	2551.5	4230.04
	CDH5-MAPK.IkB 2	115.5						CDH5-MAPK.IkB 2	462	1386	2262.31
	CDH5-MAPK.IkB 3	96.75						CDH5-MAPK.IkB 3	0	2322	962.888
	CDH5-MAPK.IkB 4	111.75						CDH5-MAPK.IkB 4	894	1788	2224.19
	CDH5-MAPK.IkB 5	98.25						CDH5-MAPK.IkB 5	393	0	982.5
	Figure 5j							Figure 5k						Figure 5l
		CMP per spleen	GMP per spleen	MEP per spleen					sIgM-B220+ per spleen	PreproB per spleen	ProB per spleen	PreB per spleen			%CD11B+GR1+ (% of CD45)	%B220+ (% of CD45)	%CD3+ (% of CD45)
	CNTL 1	22200	18500	57350				CNTL 1	8.02715e+06	1.92307e+06	5933875	54575		CNTL 1	8.8	49.1	35
	CNTL 2	6280	5495	134235				CNTL 2	3.60001e+06	436460	2744360	166420		CNTL 2	6.4	57.1	28.3
	CNTL 3	15980	9400	31020				CNTL 3	8523920	1786000	6581880	45120		CNTL 3	8.3	49.1	36.9
	CNTL 4	22050	5145	173460				CNTL 4	3.0429e+06	279300	2387280	138180		CNTL 4	3.5	58.4	31.2
	CNTL 5	24960	6720	299520				CNTL 5	3.43872e+06	380160	2494080	295680		CNTL 5	4.3	61.1	26.9
	CDH5-MAPK 1	235	0	705				CDH5-MAPK 1	891512	79508.3	793752	5405		CDH5-MAPK 1	34.8	25.1	26.8
	CDH5-MAPK 2	0	241.862	1451.17				CDH5-MAPK 2	387947	87728.6	219768	33456.9		CDH5-MAPK 2	36	25.1	24.4
	CDH5-MAPK 3	0	0	653.736				CDH5-MAPK 3	1.42984e+06	404554	1.00778e+06	4117.6		CDH5-MAPK 3	40.4	26	25.5
	CDH5-MAPK 4	0	0	144.211				CDH5-MAPK 4	299814	34450.7	245345	7914.34		CDH5-MAPK 4	35	28.6	21.4
	IkB 1	32760	7800	157560				IkB 1	9438000	854880	7.5816e+06	427440		IkB 1	4.5	56.3	32
	IkB 2	12060	3015	52260				IkB 2	8.55127e+06	866791	7.09867e+06	185552		IkB 2	7.7	53.2	33.3
	IkB 3	27075	14250	84075				IkB 3	1.37684e+07	1.55938e+06	1.1852e+07	111144		IkB 3	10	56.1	30.7
	IkB 4	7837.5	1425	46312.5				IkB 4	5.82357e+06	501776	4.09712e+06	365701		IkB 4	4.7	57.6	32.4
	IkB 5	29798.4	9932.79	114937				IkB 5	1.04566e+07	1.05844e+06	8.69038e+06	281815		IkB 5	6.1	57.8	29.2
	CDH5-MAPK.IkB 1	35255.2	21153.1	90253.4				CDH5-MAPK.IkB 1	1.05307e+07	1.4575e+06	8.53359e+06	164108		CDH5-MAPK.IkB 1	7.7	57.9	29
	CDH5-MAPK.IkB 2	22978	8042.3	145910				CDH5-MAPK.IkB 2	5.56438e+06	375712	4.29464e+06	427818		CDH5-MAPK.IkB 2	5.4	55.7	30.3
	CDH5-MAPK.IkB 3	26122.5	9675	95782.5				CDH5-MAPK.IkB 3	7.14372e+06	950880	5.79956e+06	102361		CDH5-MAPK.IkB 3	6.5	58.5	29.3
	CDH5-MAPK.IkB 4	46935	14527.5	77107.5				CDH5-MAPK.IkB 4	8.21178e+06	869880	6.94778e+06	90084.6		CDH5-MAPK.IkB 4	7.8	57.2	28.8
	CDH5-MAPK.IkB 5	13755	3930	110040				CDH5-MAPK.IkB 5	6.60329e+06	622770	5.26786e+06	218291		CDH5-MAPK.IkB 5	5.3	58	29.8

## Sheet: Fig 6
	Figure 6b					Figure 6c			Figure 6d			Figure 6e
		%Ter119-CD45+GFP+	%Ter119- CD45-GFP+	%BMEC of GFP+ cells			MFI Phoshpo ERK1/2			MFI Phoshpo ERK1/2			%GFP+ of BMECs
	CNTL 1	0.00341062	0			CNTL 1	26		GFP- BMEC 1	31		CNTL 1	0
	CNTL 2	0.000508928	0			CNTL 2	42		GFP- BMEC 2	15		CNTL 2	0
	CNTL 3	0.000410113	0.000102528			CNTL 3	29		GFP- BMEC 3	0		CNTL 3	0
	CNTL 4	0.000609622	0			CDH5-MAPK 1	94		GFP+ BMEC 1	125		CNTL 4	2.8
	CNTL 5	0.000913003	0			CDH5-MAPK 2	58		GFP+ BMEC 2	99		CNTL 5	0.6
	CDH5-MAPK 1	0.000986193	0.0601578	98.4		CDH5-MAPK 3	67		GFP+ BMEC 3	98		CDH5-MAPK 1	72.1
	CDH5-MAPK 2	0.000818952	0.0201667	99.5								CDH5-MAPK 2	75.2
	CDH5-MAPK 3	0.00082053	0.00892327	97.7								CDH5-MAPK 3	52.6
	CDH5-MAPK 4	0.00132236	0.00874794	95.3								CDH5-MAPK 4	85.3
	Figure 6g (BMEC)							Figure 6g (CD45+ Hematopoietic cells)

## Sheet: Fig 7
	Figure 7 (KLS)	7a	7b	7c	7d
		MFI Hypoxyprobe (KLS cells)	MFI ROS (KLS cells)	%G0 (KLS cells)	%Apoptosis (KLS cells)
	CNTL 1	804	806	65.6	0
	CNTL 2	896	1256	59.6	0
	CNTL 3	763	898	65.5	0
	CNTL 4	502	3260	46.3	0
	CNTL 5	882	813	73.9	0
	CDH5-MAPK 1	1901	9967	21.4	3.6
	CDH5-MAPK 2	2994	16298	25	4.2
	CDH5-MAPK 3	2452	8027	14.1	3.5
	CDH5-MAPK 4	4713	4826	5.7	1.4
	CDH5-MAPK 5	2779	3245	17.6	6.8
	IkB 1	836	2343	51.2	0
	IkB 2	1067	5779	62.5	0
	IkB 3	588	1675	54	0
	IkB 4	442	1471	64.8	3.7
	IkB 5	232	1187	50	0
	CDH5-MAPK.IkB 1	340	2473	37.5	0
	CDH5-MAPK.IkB 2	457	1454	29.3	0
	CDH5-MAPK.IkB 3	478	1407	47.8	0
	CDH5-MAPK.IkB 4	197	1520	64.3	1.8
	CDH5-MAPK.IkB 5	534	1908	54.4	0
	Figure 7 (Stroma)	7e	7f	7g	7h
		MFI Hypoxyprobe (Stroma)	MFI ROS (Stroma)	%G0 (Stroma)	%Apoptosis (Stroma)
	CNTL 1	54	369	30.7	1.8
	CNTL 2	105	645	32.8	6.1
	CNTL 3	106	506	20.3	2.5
	CNTL 4	63	411	21.7	2
	CNTL 5	80	1092	24.9	1.2
	CDH5-MAPK 1	181	572	58.2	9.2
	CDH5-MAPK 2	129	1194	51.1	8.9
	CDH5-MAPK 3	166	287	50.7	7.1
	CDH5-MAPK 4	222	1213	81.7	23
	CDH5-MAPK 5	165	657	53.2	4.2
	IkB 1	84	473	43	1.6
	IkB 2	56	521	28.7	1.1
	IkB 3	51	434	30.4	3.3
	IkB 4	49	561	28.2	2.2
	IkB 5	44	410	26.7	1.6
	CDH5-MAPK.IkB 1	50	750	22.7	1.6
	CDH5-MAPK.IkB 2	49	870	19.5	1.1
	CDH5-MAPK.IkB 3	33	399	21.6	2.1
	CDH5-MAPK.IkB 4	55	1247	23.2	1.3
	CDH5-MAPK.IkB 5	47	717	27.7	1.1
	Figure 7 (BMEC)	7e	7f	7g	7h
		MFI Hypoxyprobe (BMEC)	MFI ROS (BMEC)	%G0 (BMEC)	%Apoptosis (BMEC)
	CNTL 1	251	341	80	3.3
	CNTL 2	678	387	71.4	14.3
	CNTL 3	419	723	75	0
	CNTL 4	325	754	50	18.8
	CDH5-MAPK 1	619	716	56.3	10
	CDH5-MAPK 2	650	937	50	9.8
	CDH5-MAPK 3	598	495	66.7	11.1
	CDH5-MAPK 4	524	604	48.3	23
	IkB 1	386	338	85.7	9.5
	IkB 2	369	604	75	0
	IkB 3	309	866	94.1	11.8
	IkB 4	257	729	85.7	0
	IkB 5	223	588	71.4	3.6
	CDH5-MAPK.IkB 1	192	344	74.2	6.5
	CDH5-MAPK.IkB 2	172	565	82.9	4.9
	CDH5-MAPK.IkB 3	170	355	92.3	7.7
	CDH5-MAPK.IkB 4	188	662	78.1	9.4
	CDH5-MAPK.IkB 5	192	290	80	8
	Figure 7i			Figure 7j
		BMEC per femur			IKB 1	IKB 2	IKB 3	CDH5-MAPK 1	CDH5-MAPK 2	CDH5-MAPK 3	CDH5-MAPK::IkB 1	CDH5-MAPK::IkB 2	CDH5-MAPK::IkB 3
	CNTL 1	1153.2		KitL	0.300201	1.90528	0.966606	1.23371	0.825878	0.634636	0.489032	0.458184	2.71509
	CNTL 2	1328.6		Cxcl12	0.386534	1.28937	1.04439	0.631855	0.689999	0.606537	1.36006	0.995619	0.811501
	CNTL 3	2222		Jag1	0.473795	1.17555	0.626043	0.798482	0.948246	0.97288	1.06831	0.70629	0.883519
	CNTL 4	2304		Vcam1	0.500347	1.26488	0.464258	0.922103	0.570777	0.689681	1.06733	0.52668	1.30858
	CNTL 5	1560		Sele	0.350706	0.918488	0.491524	0.438404	0.392111	0.442373	1.22377	0.372764	0.42494
	CDH5-MAPK 1	3936.02
	CDH5-MAPK 2	4813.3
	CDH5-MAPK 3	3220
	CDH5-MAPK 4	2340
	IkB 1	1726.65
	IkB 2	2395.6
	IkB 3	2808
	IkB 4	1911
	IkB 5	2172.8
	CDH5-MAPK.IkB 1	1148.4
	CDH5-MAPK.IkB 2	1759.66
	CDH5-MAPK.IkB 3	2717.8
	CDH5-MAPK.IkB 4	1858.27
	CDH5-MAPK.IkB 5	1964.3
	Figure 7k			Figure 7l
		Stroma per femur (x104)			IKB 1	IKB 2	IKB 3	CDH5-MAPK 1	CDH5-MAPK 2	CDH5-MAPK 3	CDH5-MAPK::IkB 1	CDH5-MAPK::IkB 2	CDH5-MAPK::IkB 3
	CNTL 1	8.31978		KitL	0.108192	0.069236	0.0352231	20.3036	0.132647	0.0728295	0.0526897	0.0375945	0.03644
	CNTL 2	5.17608		Cxcl12	0.00109996	0.000703904	0.000358104	1.69898	0.809816	0.21804	0.000535682	0.000382213	0.000370476
	CNTL 3	10.7646
	CNTL 4	6.74752
	CDH5-MAPK 1	3.06716
	CDH5-MAPK 2	2.24579
	CDH5-MAPK 3	1.645
	CDH5-MAPK 4	0.234
	IkB 1	5.34723
	IkB 2	5.62012
	IkB 3	5.78916
	IkB 4	6.8628
	IkB 5	6.11072
	CDH5-MAPK.IkB 1	8.16756
	CDH5-MAPK.IkB 2	6.29433
	CDH5-MAPK.IkB 3	7.23534
	CDH5-MAPK.IkB 4	10.2125
	CDH5-MAPK.IkB 5	6.16261
	Figure 7n (BMEC)								Figure 7o (CD45)
		CDH5-MAPK 1	CDH5-MAPK 2	CDH5-MAPK 3	CDH5-MAPK::IkB 1	CDH5-MAPK::IkB 2	CDH5-MAPK::IkB 3			CDH5-MAPK 1	CDH5-MAPK 2	CDH5-MAPK 3	CDH5-MAPK::IkB 1	CDH5-MAPK::IkB 2	CDH5-MAPK::IkB 3
	Il1b	4.39338	5.62687	0.317611	1.07202	0.482076	0.17044		Il1b	7.54925	4.68917	7.14203	0.223808	0.308926	0.439012
	Csf1	2.26891	1.45296	1.86607	3.64016	2.17649	0.810565		Csf1	7.2434	3.57679	3.51778	1.04295	1.23001	0.97513
	Figure 7p (Stroma)								Figure 7q (WBM)
		CDH5-MAPK 1	CDH5-MAPK 2	CDH5-MAPK 3	CDH5-MAPK::IkB 1	CDH5-MAPK::IkB 2	CDH5-MAPK::IkB 3			CDH5-MAPK 1	CDH5-MAPK 2	CDH5-MAPK 3	CDH5-MAPK::IkB 1	CDH5-MAPK::IkB 2	CDH5-MAPK::IkB 3
	Il1b	123.013	62.495	296.249	1.2778	5.52383	7.12883		Il1b	5.54428	3.43664	1.7399	1.15269	1.12506	1.25788
	Csf1	142.485	35.1552	30.1831	0.00245454	0.000521396	0.000504334		Csf1	3.1704	2.00092	1.55905	0.873977	0.953739	0.952417

## Sheet: Fig 8
Figure 8a			Figure 8c
	HSCs per 106 WBM			BFU-E	CFU-G	CFU-M	CFU-GM	CFU-GEMM
Control + PBS 1	283		Control + PBS 1	1	8	1	17	2
Control + PBS 2	340.92		Control + PBS 2	1	1	3	13	4
Control + PBS 3	326.877		Control + PBS 3	0	8	2	16	1
Control + PBS 4	268		Control + PBS 4	1	4	2	13	6
Control + PBS 5	277.963		Control + PBS 5	2	2	2	10	2
Control + PBS 6	80		Control + PBS 6	1	2	0	11	3
Control + PBS 7	398		Control + PBS 7	2	7	2	18	3
Control + PBS 8	169		Control + PBS 8	0	5	3	20	0
Control + PBS 9	514		Control + PBS 9	1	6	2	15	4
Control + PBS 10	513		Control + PBS 10	1	4	2	19	2
Control + SCGF 1	202		Control + SCGF 1	1	9	2	18	4
Control + SCGF 2	130		Control + SCGF 2	4	4	2	30	1
Control + SCGF 3	11		Control + SCGF 3	4	7	5	8	1
Control + SCGF 4	89		Control + SCGF 4	0	5	4	11	5
Control + SCGF 5	127		Control + SCGF 5	0	4	2	16	1
Control + SCGF 6	786		Control + SCGF 6	1	4	1	23	2
Control + SCGF 7	197		Control + SCGF 7	2	9	2	31	4
Control + SCGF 8	310		Control + SCGF 8	1	6	2	36	2
Control + SCGF 9	984		Control + SCGF 9	1	8	2	31	2
CDH5-MAPK + PBS 1	12		Control + SCGF 10	0	13	1	40	1
CDH5-MAPK + PBS 2	54		CDH5-MAPK + PBS 1	0	0	0	4	0
CDH5-MAPK + PBS 3	27		CDH5-MAPK + PBS 2	0	0	0	1	0
CDH5-MAPK + PBS 4	72		CDH5-MAPK + PBS 3	0	0	0	1	0
CDH5-MAPK + PBS 5	10		CDH5-MAPK + PBS 4	0	0	0	0	0
CDH5-MAPK + PBS 6	0		CDH5-MAPK + PBS 5	0	0	1	1	1
CDH5-MAPK + PBS 7	0		CDH5-MAPK + PBS 6	0	0	0	0	0
CDH5-MAPK + PBS 8	0		CDH5-MAPK + PBS 7	0	0	0	0	0
CDH5-MAPK + PBS 9	0		CDH5-MAPK + PBS 8	0	0	0	0	0
CDH5-MAPK + PBS 10	0		CDH5-MAPK + PBS 9	0	1	1	0	0
CDH5-MAPK + SCGF 1	5		CDH5-MAPK + PBS 10	0	0	3	1	1
CDH5-MAPK + SCGF 2	6		CDH5-MAPK + SCGF 1	5	1	3	36	5
CDH5-MAPK + SCGF 3	20		CDH5-MAPK + SCGF 2	2	5	4	26	4
CDH5-MAPK + SCGF 4	18		CDH5-MAPK + SCGF 3	1	6	4	25	3
CDH5-MAPK + SCGF 5	15.9966		CDH5-MAPK + SCGF 4	1	2	7	19	2
CDH5-MAPK + SCGF 6	24.9891		CDH5-MAPK + SCGF 5	1	3	6	17	2
CDH5-MAPK + SCGF 7	196		CDH5-MAPK + SCGF 6	4	1	8	18	1
CDH5-MAPK + SCGF 8	208		CDH5-MAPK + SCGF 7	5	7	10	30	2
CDH5-MAPK + SCGF 9	108		CDH5-MAPK + SCGF 8	2	2	9	31	1
CDH5-MAPK + SCGF 10	123		CDH5-MAPK + SCGF 9	2	4	7	20	3
CDH5-MAPK + SCGF 11	125		CDH5-MAPK + SCGF 10	3	1	4	20	1
CDH5-MAPK + SCGF 12	216		CDH5-MAPK + SCGF 11	4	3	4	39	4
			CDH5-MAPK + SCGF 12	1	1	13	31	1
Figures 8d, 8e						Figures 8f, 8g
	%CD45.2 Engraftment	%CD11B+GR1+ (% of CD45.2)	%B220+ (% of CD45.2)	%CD3+ (% of CD45.2)			%CD45.2 Engraftment	%CD11B+GR1+ (% of CD45.2)	%B220+ (% of CD45.2)	%CD3+ (% of CD45.2)
Control + PBS 1	50.7	26.1	48.6	13.9		Control + PBS 1	4.3	3.2	34	59.7
Control + PBS 2	23.8	31.7	42.8	15.8		Control + PBS 2	11.5	25.7	54.9	16.6
Control + PBS 3	31.2	23.3	43.5	23.6		Control + PBS 3	3.7	2.1	58.3	38.8
Control + PBS 4	37.8	18.7	52.4	19.1		Control + PBS 4	29.8	4.1	65.6	28.6
Control + PBS 5	37	22.7	48.8	19.5		Control + PBS 5	5.7	52.6	16.4	26.9
Control + SCGF 1	49.9	19.2	54.8	19.9		Control + SCGF 1	12.1	24.6	47	21.5
Control + SCGF 2	27.4	24.4	45.3	20.1		Control + SCGF 2	5.2	10.2	80.7	6
Control + SCGF 3	37.8	25.2	43.3	21.5		Control + SCGF 3	21	34.5	54.4	8.5
Control + SCGF 4	51.4	18	57.8	10.3		Control + SCGF 4	41.1	9.7	71.1	17.2
Control + SCGF 5	65.1	19.2	68.4	3.2		Control + SCGF 5	2.4	36.9	49.2	9.1
CDH5-MAPK + PBS 1	31	37.5	46.2	3.2		Control + SCGF 6	23	27.5	39.1	28.4
CDH5-MAPK + PBS 2	30.8	43.4	39.2	4.5		Control + SCGF 7	12.5	39.3	39.1	15.2
CDH5-MAPK + PBS 3	33.5	59.3	34.3	2.2		CDH5-MAPK + PBS 1	4	3.3	83.8	11.7
CDH5-MAPK + PBS 4	28.1	35.5	50.2	5.9		CDH5-MAPK + PBS 2	4.9	5	34.7	56.8
CDH5-MAPK + PBS 5	24.3	27	52.5	5.7		CDH5-MAPK + PBS 3	2	4	54.6	36.3
CDH5-MAPK + SCGF 1	34.8	37.3	23.9	17.2		CDH5-MAPK + PBS 4	5.9	6.7	70.1	10.3
CDH5-MAPK + SCGF 2	39.3	18.6	58.2	11		CDH5-MAPK + PBS 5	2.4	2.4	63.6	31.9
CDH5-MAPK + SCGF 3	38.7	18	59.7	10		CDH5-MAPK + PBS 6	11.1	8.2	60.2	24.7
CDH5-MAPK + SCGF 4	50.3	19.5	59.5	8.9		CDH5-MAPK + SCGF 1	11.7	16.5	58.8	16.4
CDH5-MAPK + SCGF 5	30.9	8.7	70.3	11.4		CDH5-MAPK + SCGF 2	13.9	48.4	36.8	12.3
						CDH5-MAPK + SCGF 3	18.8	4.7	54.4	33.6
						CDH5-MAPK + SCGF 4	4.3	9.2	33.4	25.3
						CDH5-MAPK + SCGF 5	15.7	47.7	31.6	12.8
Figure 8h			Figure 8j
	EBD (µg)/Tissue (mg)		Gene	Control + SCGF 1	Control + SCGF 2	Control + SCGF 3	CDH5-MAPK + PBS 1	CDH5-MAPK + PBS 2	CDH5-MAPK + PBS 3	CDH5-MAPK + SCGF 1	CDH5-MAPK + SCGF 2	CDH5-MAPK + SCGF 3
Control + PBS 1	0.0129702		Ccl12	0.148685	0.219506	1.85104	26.3793	56.6237	4.66001	0.29861	2.81344	0.18833
Control + PBS 2	0.0142213		Il1r2	1.27544	0.934327	1.46713	33.1744	2.73397	2.32302	1.46307	2.04486	1.52944
Control + PBS 3	0.0136794		Cdkn1a	0.554656	0.662351	0.682389	20.1914	4.51481	7.74179	0.994241	0.806456	0.8489
Control + PBS 4	0.0112942		Cd80	0.976257	0.6985	1.45734	14.798	3.73558	3.55619	1.29176	1.69859	1.82935
Control + PBS 5	0.0130087		Csf3	0.41822	10.5001	7.08287	0.586147	0.522438	12.1117	7.11239	0.41793	0.529732
Control + PBS 6	0.0147821		Il6	1.26869	1.84847	2.3075	2.01438	2.16795	5.14558	2.0567	2.15895	2.00741
Control + SCGF 1	0.0135438		Il1b	1.99954	0.938656	1.11471	1.38671	4.76893	2.73335	1.28491	2.47198	2.6311
Control + SCGF 2	0.0100466		Nfkbia	0.653081	0.933896	0.701898	6.49951	0.869544	1.24257	0.867138	0.718636	0.879853
Control + SCGF 3	0.014338		Mmp9	1.31768	1.15749	1.42899	2.50533	2.89989	3.03985	1.54971	1.91322	2.30857
Control + SCGF 4	0.0126645		Il2	0.292262	0.43147	0.31129	0.409613	7.39901	0.442986	0.58696	0.292059	0.370189
Control + SCGF 5	0.00910132		Fas	1.08548	0.844596	1.10675	1.97566	2.37237	3.21615	1.20692	1.6752	1.89781
Control + SCGF 6	0.0135489		Il15	0.907938	1.02219	1.08423	2.16996	2.71823	2.54148	1.04729	1.57753	2.38777
CDH5-MAPK + PBS 1	0.0405872		Egr2	1.57135	0.026608	1.05482	3.08656	2.57755	1.6144	0.515127	0.238656	0.978743
CDH5-MAPK + PBS 2	0.0424324		Adm	3.04618	3.26029	2.86394	0.332863	3.01676	3.92311	0.47698	2.86195	0.300826
CDH5-MAPK + PBS 3	0.048739		Csf1	0.873371	1.15482	0.99631	1.36478	2.4532	3.38385	0.857772	1.9141	2.07436
CDH5-MAPK + SCGF 1	0.01346
CDH5-MAPK + SCGF 2	0.0118041
CDH5-MAPK + SCGF 3	0.00628899
CDH5-MAPK + SCGF 4	0.0116664
CDH5-MAPK + SCGF 5	0.000506462
CDH5-MAPK + SCGF 6	0.0102871
Figure 8k
MFI Nuclear p65
Control + PBS	CDH5-MAPK + PBS	CDH5-MAPK + SCGF
10.051	12.056	14.984
10.962	39.82	8.888
12.529	20.633	16.184
12.612	18.565	9.706
17.217	29.12	23.697
13.376	14.871	14
21.651	16.695	17.889
20.23	15.893	15.093
10.584	13.957	11.698
15.814	20.505	15.531
13.663	35.362	16.913
14.163	27.951	21.871
13.685	28.145	19.776
20.102	10.644	13.168
17.839	26.825	20.433
17.302	16.959	15.438
28.188	29.427	21.953
12.811	12.578	18.954
20.621	14.274	7.384
21.812	19.358	25.529
15.721	19.025	16.052
28.192	23.176	13.661
15.562	19.854	12.463
18.572	15.65	21.389
15.212	11.71	14.301
14.884	16.714	27.764
10.455	17.439	12.001
14.742	28.039	11.39
12.544	24.126	12.076
15.814	19.831	7.595
12.211	30.919	13.457
7.263	16.936	18.157
16.355	19.219	18.933
17.096	33.611	8.577
20.599	45.08	17.505
9.691	27.744	17.587
6.458	20.165	20.252
17.075	13.76	17.256
21.088	19.266	21.731
11.202	15.531	18.635
6.815	20.172	9.606
10.2	27.047	23.296
12.359	24.502	16.899
12.489	17.301	14.749
11.144	15.678	23.279
11.07	39.86	22.158
20.804	27.873	8.087
15.253	23.297	16.976
14.479	14.699	12.463
12.498	13.173	16.279
18.065	25.721	13.168
13.03	19.319	26.068
17.676	29.723	13.045
10.935	19.158	11.675
7.232	31.667	16.407
9.027	17.092	17.517
16.903	29.202	24.688
15.273	18.594	14.174
11.343	31.656	15.9
20.997	16.237	21.376
14.483	34.24	19.412
16.072	42.093	12.03
11.42	16.523	14.749
7.096	27.579	13.419
13.466	28.319	23.871
7.551	42.391	24.48
15.069	29.082	9.725
14.141	29.173	12.283
15.161	21.392	18.018
19.068	22.393	21.721
34.674	30.493	23.021
11.71	20.558	11.37
11.144	26.352	13.422
12.116	22.471	9.842
18.387	23.179	12.18
12.32	22.877	10.057
12.113	24.305	11.286
16.151	24.202	7.054
29.088	17.925	18.668
11.612	18.365	22.367
11.335	14.709	14.883
12.203	21.396	24.843
10.871	22.558	23.239
23.541	22.597	17.5
19.323	44.615	15.029
12.921	16.133	11.343
7.325	22.165	29.723
12.872	14.831	5.265
21.557	22.596	14.126
12.391	10.492	10.753
11.988	17.171	17.125
17.065	18.341	17.16
8.495	16.916	9.206
39.25	19.481	11.537
12.678	19.925	24.381
12.981	22.796	19.701
15.299	23.074	16.581
12.561	25.461	18.481
13.467	21.356	9.267
15.151	32.095	5.545
16.216	25.761	14.537
13.01	11.212	23.611
17.87	20.411	19.497
13.617	26.938	12.251
10.239	18.84	12.38
12.797	22.175	15.88
11.824	17.196	12.177
17.9	20.565	8.692
12.596	27.117	12.264
14.238	24.246	12.669
10.348	28.387	15.369
17.072	18.938	20.069
16.536	21.94	8.723
19.095	12.137	9.419
15.014	22.334	14.832
27.171	31.585	9.69
15.406	13.237	17.657
15.606	25.222	11.948
11.484	27.048	20.615
9.593	23.989	20.197
8.946	18.235	13.966
9.325	36.373	14.189
51.674	24.336	17.74
17.762	30.94	17.657
13.701	16.394	21.855
13.303	19.709	28.516
20.029	33.185	7.172
17.883	19.821	20.824
17.05	17.967	9.346
14.607	32.926	6.649
18.022	15.747	19.344
29.904	13.865	13.997
23.353	23.823	13.348
13.929	12.771	9.821
10.441	14.782	21.599
20.103	22.03	32.419
19.052	32.299	12.538
10.081	17.959	12.459
14.166	14.767	13
12.965	53.607	15.026
18.32	15.96	12.012
16.035	17.391	33.448
14.406	22.445	22.37
51.213	18.659	9.598
13.258	20.555	21.302
8.259	52.555	21.975
13.392	30.5	12.701
15.077	16.053	13.799
21.048	14.792	10.563
12.166	24.296	14.802
17.231	15.234	10.51
11.219	15.14	10.662
14.127	17.396	14.78
8.58	13.585	9.634
31.382	19.581	14.794
19.091	35.455	15.67
9.374	15.394	12.176
29.913	22.769	16.613
11.767	34.806	17.896
11.417	19.617	13.879
15.035	19.679	20.657
14.5	15.54	26.28
9.332	13.956	18.995
19.08	19.149	15.997
12.226	24.32	14.955
18.043	27.218	34.148
24.838	23.707	19.944
12.688	19.541	23.202
12.883	23.888	19.392
19.252	14.076	14.93
13.96	15.364	29.892
23.076	14.913	13.772
7.685	22.745	10.185
12.084	28.872	9.553
18.3	19.17	9.811
15.446	30.153	23.744
19.839	25.253	14.929
16.605	24.89	14.029
15.355	24.934	20.367
19.786	29.164	22.026
10.795	14.183	11.852
18.606	18.675	25.121
13.764	18.47	17.336
10.485	25.559	10.184
17.77	20.248	13.574
10.163	14.03	18.905
11.772	16.987	23.84
16.773	16.225	16.762
15.239	23.579	13.319
17.474	21.216	15.311
16.571	18.816	10.421
15.626	27.794	19.897
9.308	19.404	15.476
11.048	15.687	24.917
22.092	33.696	16.349
17.092	12.229	18.876
11.968	20.212	15.941
13.946	11.96	19.024
15.434	20.993	20.517
12.652	46.374	19.916
11.276	9.328	11.418
12.11	25.702	14.085
23.542	28.923	11.864
14.554	17.223	48.614
14.242	17.381	27
25.214	21.989	11.972
14.219	34.951	21.071
21.126	24.273	10.929
13.168	18.893	14.537
13.807	16.015	22.432
11.266	30.976	15.733
10.952	14.212	13.491
29.764	18.607	12.946
14.885	21.206	22.481
21.788	13.528	13.385
6.573	26.24	14.407
8.352	34.498	17.696
21.775	33.451	10.995
21.786	14.439	17.065
12.668	34.261	19.878
13.691	24.428	13.386
20.63	16.248	24.712
12.932	22.139	18.328
21.137	21.919	10.685
14.591	26.802	15.155
23.267	18.516	13.355
27.452	14.039	26.754
11.083	13.329	9.065
13.547	27.102	16.247
13.907	54.54	19.477
19.971	13.606	21.447
7.773	21.091	31.448
15.267	10.652	19.599
28.282	17.596	20.772
34.417	18.144	12.657
9.747	41.7	23.257
19.836	15.343	16.83
18.203	17.026	22.365
14.905	18.2	14.985
31.343	27.745	20.985
8.585	30.177	21.549
15.227	24.24	12.791
15.749	17.712	20.427
11.724	27.011	10.766
32.667	21.316	20.859
14.899	30.147	16.873
6.099	28.909	31.118
12.25	19.352	26.563
12.277	15.271	17.083
13.022	19.957	19.343
14.142	23.399	27.682
10.241	17.012	18.361
12.307	16.529	20.411
11.338	26.011	31.781
15.241	33.388	25.195
13.665	28.347	22.187
11.953	28.628	18.262
14.143	27.709	12.21
14.925	16.074	21.497
14.201	27.556	20.126
23.621	29.312	18.835
9.578	20.881	15.964
13.809	19.085	19.852
12.553	27.64	13.433
20.012	21.095	28.954
20.562	18.934	22.68
21.814	30.809	13.747
12.314	29.65	20.673
20.087	18.08	16.995
22.339	15.567	23.775
10.112	10.782	20.744
9.491	14.034	25.3
24.003	10.285	17.785
18.132	22.896	10.973
18.082	36.07	19.444
17.415	31.594	13.76
19.533	16.359	20.362
10.124	22.602	20.068
14.301	21.397	11.56
17.103	15.428	13.812
11.216	23.51	12.155
11.688	13.467	26.28
8.813	25.717	16.83
12.13	15.808	13.838
14.825	22.543	13.574
13.364	22.422	9.197
16.447	24.633	17.934
16.555	12.68	8.895
11.073	26.541	22.429
15.898	38.096	18.746
16.19	13.555	17.527
10.219	15.009	19.708
21.155	20.674	19.705
11.353	18.244	21.531
14.067	15.843	13.658
8	28.456	13.137
10.548	20.686	16.4
13.013	13.102	14.978
19.851	12.787	16.92
10.496	16.543	19.88
10.627	20.069	22.926
21.489	40.011	24.569
10.145	25.345	12.719
	34.601	26.966
	23.725	21.4
	13.173	27.008
	28.588	12.11
	31.817	16.041
	40.377	14.078
	16.566	10.26
	22.764	14.092
	11.041	17.607
	14.127	13.573
	19.201	19.232
	23.587	20.466
	24.986	16.717
	10.456	16.824
	17.747	15.093
	17.938	13.505
	18.796	13.436
	20.89	15.975
	14.348	17.851
	26.911	21.748
	29.045	15.24
	20.959	14.673
	21.485	19.231
	42.413	12.783
	14.923	15.757
	18.353	18.239
	21.342	13.587
	22.317	16.327
	10.704	27.277
	32.758	15.769
	19.936	16.255
	37.947	24.27
		13.7
		13.234
		11.374
		22.921
		16.324
		13.416
		19.55
		12.676
		30.729
		15.833
		18.304
		13.601
		7.922
		27.45
		15.37
		18.66
		24.493
		12.689
		11.367
		15.38
		26.041
		11.22
		15.898
		23.401
		16.559
		15.112
		19.785
		13.795
		18.521
		17.63
		20.473
		13.708
		14.624
		18.117
		21.527
		23.615
		21.317
		18.102
		15.094
		15.802
		11.358
		31.011
		16.586

## Sheet: Fig 9
Figure 9a (Day 0 Blood counts)						Figure 9b (Day 0 Blood counts)
	WBCs/µL (x10e3)	Neutrophils/µL (x10e3)	RBCs/µL (x10e6)	Platelets/µL (x10e3)			WBCs/µL (x10e3)	Neutrophils/µL (x10e3)	RBCs/µL (x10e6)	Platelets/µL (x10e3)
CNTL 1	9.24	0.2772	12.16	2076		CDH5-MAPK 1	10.64	0.41496	12.92	1612
CNTL 2	11.48	0.3444	13.24	1632		CDH5-MAPK 2	5.72	0.19448	9.76	1096
CNTL 3	8.28	0.26496	8.28	1032		CDH5-MAPK 3	10.56	0.43296	10.52	1388
CNTL 4	12.76	0.7018	11.48	1700		CDH5-MAPK 4	9.08	0.37228	9.8	1232
CNTL 5	10.16	0.84328	9.92	1500		CDH5-MAPK 5	7.48	0.25432	10.96	1632
CNTL 6	9.32	0.33552	10.48	1708		CDH5-MAPK 6	10.32	0.45408	8.84	1064
CNTL 7	12.96	0.75168	13.28	2008		CDH5-MAPK 7	9.88	0.35568	10.48	1452
CNTL 8	8.92	0.21408	12.52	1424		CDH5-MAPK 8	10.72	0.33232	12.08	1640
CNTL 9	9.96	0.33864	10.04	1624
Figure 9a (Day 7 Blood counts)						Figure 9b (Day 7 Blood counts)
	WBCs/µL (x10e3)	Neutrophils/µL (x10e3)	RBCs/µL (x10e6)	Platelets/µL (x10e3)			WBCs/µL (x10e3)	Neutrophils/µL (x10e3)	RBCs/µL (x10e6)	Platelets/µL (x10e3)
Control + PBS 1	0.44	0.11264	8.6	992		CDH5-MAPK + PBS 1	0.16	0.0224	9.32	752
Control + PBS 2	0.16	0.02448	7.88	964		CDH5-MAPK + PBS 2	0.16	0.11264	9.24	652
Control + PBS 3	0.28	0.02716	7.72	408		CDH5-MAPK + PBS 3	0.12	0.03336	8.6	752
Control + PBS 4	0.44	0.07392	10.84	1016		CDH5-MAPK + PBS 4	0.16	0.04	10.12	680
Control + PBS 5	0.32	0.05184	8.44	784		CDH5-MAPK + PBS 5	0.2	0.063	12.2	1004
Control + PBS 6	0.32	0.03904	8.48	864		CDH5-MAPK + PBS 6	0.16	0.05568	9.36	716
Control + PBS 7	0.6	0.1194	10.64	1156		CDH5-MAPK + PBS 7	0.08	0.03024	9.12	820
Control + SCGF 1	1.88	0.20492	10.24	1488		CDH5-MAPK + PBS 8	0	0	0	0
Control + SCGF 2	2.16	0.27216	11.92	2184		CDH5-MAPK + SCGF 1	1.48	0.15244	9.76	1492
Control + SCGF 3	2.92	0.1898	10.2	1268		CDH5-MAPK + SCGF 2	0.72	0.0864	8.6	1092
Control + SCGF 4	2.64	0.30096	9.72	1920		CDH5-MAPK + SCGF 3	0.56	0.1092	7.56	1100
Control + SCGF 5	1.56	0.18096	10.08	1192		CDH5-MAPK + SCGF 4	0.36	0.06264	9.44	1412
Control + SCGF 6	2.16	0.18792	10.24	1440		CDH5-MAPK + SCGF 5	0.56	0.07168	10.36	1708
						CDH5-MAPK + SCGF 6	0.76	0.08816	8.92	1212
						CDH5-MAPK + SCGF 7	1.2	0.186	9.24	1348
Figure 9a (Day 14 Blood counts)						Figure 9b (Day 14 Blood counts)
	WBCs/µL (x10e3)	Neutrophils/µL (x10e3)	RBCs/µL (x10e6)	Platelets/µL (x10e3)			WBCs/µL (x10e3)	Neutrophils/µL (x10e3)	RBCs/µL (x10e6)	Platelets/µL (x10e3)
Control + PBS 1	0.52	0.12636	6.12	560		CDH5-MAPK + PBS 1	0.24	0.01896	4.96	56
Control + PBS 2	0.68	0.06256	7.4	420		CDH5-MAPK + PBS 2	0.16	0.02864	6.2	136
Control + PBS 3	1.28	0.13056	7.32	712		CDH5-MAPK + PBS 3	0.08	0.03	5.84	52
Control + PBS 4	1.16	0.34336	9.12	1376		CDH5-MAPK + PBS 4	0.28	0.08484	4.52	80
Control + PBS 5	0.48	0.06192	8.8	704		CDH5-MAPK + PBS 5	0.12	0.06204	4.56	28
Control + PBS 6	0.48	0.13104	6.52	376		CDH5-MAPK + PBS 6	0.32	0.048	5.36	36
Control + PBS 7	0.8	0.1192	7.72	216		CDH5-MAPK + PBS 7	0.24	0.048	6.4	36
Control + SCGF 1	2.24	0.22848	8.16	248		CDH5-MAPK + PBS 8	0.6	0.1236	5.24	104
Control + SCGF 2	3.64	0.6188	10.44	1412		CDH5-MAPK + SCGF 1	1	0.137	8.12	552
Control + SCGF 3	3.68	0.46	9.72	824		CDH5-MAPK + SCGF 2	0.76	0.11096	8.24	628
Control + SCGF 4	2.44	0.1342	10.12	776		CDH5-MAPK + SCGF 3	0.36	0.12348	6.04	284
Control + SCGF 5	1.8	0.1476	9.04	832		CDH5-MAPK + SCGF 4	0.56	0.18536	6.28	116
Control + SCGF 6	3.32	0.36188	10.12	1224		CDH5-MAPK + SCGF 5	1.96	0.57232	9.52	464
Figure 9a (Day 21 Blood counts)						Figure 9b (Day 21 Blood counts)
	WBCs/µL (x10e3)	Neutrophils/µL (x10e3)	RBCs/µL (x10e6)	Platelets/µL (x10e3)			WBCs/µL (x10e3)	Neutrophils/µL (x10e3)	RBCs/µL (x10e6)	Platelets/µL (x10e3)
Control + PBS 1	3.92	0.56448	7.64	820		CDH5-MAPK + PBS 1	0.28	0.0504	3.6	144
Control + PBS 2	0.92	0.28704	8.4	920		CDH5-MAPK + PBS 2	0.4	0.0304	2.04	88
Control + PBS 3	1.72	0.11524	7.88	972		CDH5-MAPK + PBS 3	0.2	0.0354	3.56	140
Control + PBS 4	0.52	0.07228	7.92	420		CDH5-MAPK + PBS 4	0.28	0.06804	6.72	268
Control + PBS 5	1.08	0.23976	8.92	668		CDH5-MAPK + SCGF 1	0.36	0.07992	8.52	696
Control + PBS 6	1.12	0.1624	6.44	596		CDH5-MAPK + SCGF 2	1.2	0.126	10.2	1064
Control + PBS 7	1.36	0.13872	10.12	704		CDH5-MAPK + SCGF 3	0.44	0.10824	9.72	424
Control + SCGF 1	6.72	1.27008	12.68	1668		CDH5-MAPK + SCGF 4	1.2	0.1812	9.64	840
Control + SCGF 2	3.28	0.4756	11.72	2168		CDH5-MAPK + SCGF 5	0.44	0.11	8.72	592
Control + SCGF 3	3.2	0.2432	12.24	900		CDH5-MAPK + SCGF 6	1.64	0.25748	11.28	852
Control + SCGF 4	2.92	0.22192	11.2	908		CDH5-MAPK + SCGF 7	1.12	0.13664	9.04	800
Figure 9a (Day 28 Blood counts)						Figure 9b (Day 28 Blood counts)
	WBCs/µL (x10e3)	Neutrophils/µL (x10e3)	RBCs/µL (x10e6)	Platelets/µL (x10e3)			WBCs/µL (x10e3)	Neutrophils/µL (x10e3)	RBCs/µL (x10e6)	Platelets/µL (x10e3)
Control + PBS 1	0.88	0.09592	8.92	880		CDH5-MAPK + PBS 1	0.84	0.126	6.96	440
Control + PBS 2	1.88	0.24252	7.68	816		CDH5-MAPK + PBS 2	0.6	0.1776	7.4	560
Control + PBS 3	1.88	0.22748	10.08	848		CDH5-MAPK + PBS 3	0.84	0.22428	8.64	616
Control + PBS 4	2.24	0.15904	8.92	644		CDH5-MAPK + PBS 4	2.2	0.2684	9.12	780
Control + PBS 5	2.52	0.30492	9.64	1164		CDH5-MAPK + SCGF 1	1.12	0.19264	9.64	940
Control + PBS 6	2.2	0.1958	10.24	1228		CDH5-MAPK + SCGF 2	2.2	0.3146	10.28	748
Control + PBS 7	3.48	0.261	9.72	960		CDH5-MAPK + SCGF 3	2.52	0.3024	10.92	1060
Control + SCGF 1	3.96	0.3168	11.76	1484		CDH5-MAPK + SCGF 4	3	0.396	12.16	828
Control + SCGF 2	5.08	0.64008	12.28	1088		CDH5-MAPK + SCGF 5	2.08	0.38688	10.52	912
Control + SCGF 3	5.72	0.53196	12.64	1612		CDH5-MAPK + SCGF 6	1.6	0.1584	10.48	1056
Control + SCGF 4	4.96	0.62496	11.8	760		CDH5-MAPK + SCGF 7	1.88	0.19552	11.08	844
Figure 9e						Figure 9f
	Cells per femur (x10e6)						HSCs/10e6 WBM
Control + PBS 1	17.2					Control + PBS 1	43.9599
Control + PBS 2	7.7					Control + PBS 2	96.0773
Control + PBS 3	7.7					Control + PBS 3	43.9788
Control + PBS 4	9.4					Control + PBS 4	56
Control + PBS 5	7.3					Control + PBS 5	70
Control + PBS 6	5.3					Control + PBS 6	80.9618
Control + PBS 7	6.4					Control + PBS 7	66.9623
Control + SCGF 1	17.9					Control + SCGF 1	24
Control + SCGF 2	8.6					Control + SCGF 2	134
Control + SCGF 3	9.7					Control + SCGF 3	51
Control + SCGF 4	11.8					Control + SCGF 4	72.9477
CDH5-MAPK + PBS 1	4.5					CDH5-MAPK + PBS 1	21
CDH5-MAPK + PBS 2	5.9					CDH5-MAPK + PBS 2	114.945
CDH5-MAPK + PBS 3	5.2					CDH5-MAPK + PBS 3	23
CDH5-MAPK + PBS 4	5.9					CDH5-MAPK + PBS 4	23.9839
CDH5-MAPK + SCGF 1	6.9					CDH5-MAPK + SCGF 1	33.9748
CDH5-MAPK + SCGF 2	7.7					CDH5-MAPK + SCGF 2	54.9592
CDH5-MAPK + SCGF 3	10.8					CDH5-MAPK + SCGF 3	68.972
CDH5-MAPK + SCGF 4	7.6					CDH5-MAPK + SCGF 4	42.965
CDH5-MAPK + SCGF 5	10.3					CDH5-MAPK + SCGF 5	57.9736
CDH5-MAPK + SCGF 6	7					CDH5-MAPK + SCGF 6	18
CDH5-MAPK + SCGF 7	6.1					CDH5-MAPK + SCGF 7	295
Figures 9g, 9h						Figures 9i, 9j
	%CD45.2 Engraftment	%CD11B+GR1+ (% of CD45.2)	%B220+ (% of CD45.2)	%CD3+ (% of CD45.2)			%CD45.2 Engraftment	%CD11B+GR1+ (% of CD45.2)	%B220+ (% of CD45.2)	%CD3+ (% of CD45.2)
Control + PBS 1	31.9	15.1	50.9	21.1		Control + PBS 1	6.9	23.1	27.4	32.5
Control + PBS 2	8.6	4.2	34.9	53.1		Control + PBS 2	7.7	30	19.9	10.4
Control + PBS 3	10.8	13.6	47.5	27.3		Control + PBS 3	35.2	42.1	28.5	15.2
Control + PBS 4	7.8	13.1	25.4	54.5		Control + PBS 4	27.9	60.4	5.9	11.6
Control + PBS 5	11.9	5.2	42.9	44.3		Control + PBS 5	55.5	21.2	53.6	12.6
Control + PBS 6	14.2	27.1	37.5	25.3		Control + SCGF 1	64.3	8	37.5	50.4
Control + PBS 7	4.4	5.3	51.9	31.7		Control + SCGF 2	83.2	25.4	28.2	34.5
Control + PBS 8	15.1	3.9	44.7	44.2		Control + SCGF 3	18.7	11.4	52.6	31.9
Control + PBS 9	5.1	7.5	56.9	30.4		Control + SCGF 4	20.2	25.3	28.6	32.2
Control + SCGF 1	47.5	26.8	34.7	29.2		Control + SCGF 5	30.5	0.8	64.9	33.1
Control + SCGF 2	49.7	18.9	34.9	36.6		CDH5-MAPK + PBS 1	0.1
Control + SCGF 3	26.7	11.9	45.5	33.5		CDH5-MAPK + PBS 2	0
Control + SCGF 4	45	8.5	54.6	30.6		CDH5-MAPK + PBS 3	0.2
Control + SCGF 5	61.7	25.4	38	26.9		CDH5-MAPK + PBS 4	0.4
Control + SCGF 6	48.8	16.1	35.5	40.3		CDH5-MAPK + SCGF 1	39.3	1.1	59.6	37.3
Control + SCGF 7	35.9	20.5	45.2	25.4		CDH5-MAPK + SCGF 2	62.3	3.4	50.9	41.6
Control + SCGF 8	42.9	19.4	40.3	31.5		CDH5-MAPK + SCGF 3	5.9	25.5	9.2	19.4
Control + SCGF 9	40.2	37.5	30.9	20.9		CDH5-MAPK + SCGF 4	51.7	20.2	31.7	37.4
CDH5-MAPK + PBS 1	0.5	28.5	57.6	9.9		CDH5-MAPK + SCGF 5	54.9	23.7	24	38.4
CDH5-MAPK + PBS 2	8.1	60.2	22.3	1.9
CDH5-MAPK + PBS 3	4.2	8.2	32.5	51.4
CDH5-MAPK + PBS 4	0.5	23	64.7	12.2
CDH5-MAPK + PBS 5	13.9	65.5	21.8	3.5
CDH5-MAPK + PBS 6	0.4	9.1	73.7	6.1
CDH5-MAPK + PBS 7	0.5	13.7	66.4	20.6
CDH5-MAPK + PBS 8	2.3	29	39	25.4
CDH5-MAPK + PBS 9	1	13.8	74	3.3
CDH5-MAPK + PBS 10	1.5	20.5	53.5	21.9
CDH5-MAPK + SCGF 1	57.4	29.5	27.2	33.3
CDH5-MAPK + SCGF 2	66.3	29.4	27.5	33.7
CDH5-MAPK + SCGF 3	26.5	20.7	50.1	17.8
CDH5-MAPK + SCGF 4	66	29.5	33.9	26.7
CDH5-MAPK + SCGF 5	57.2	37.8	31.4	23
CDH5-MAPK + SCGF 6	46.3	28.3	26.7	35.4
CDH5-MAPK + SCGF 7	50.2	28.1	36.4	25.9
CDH5-MAPK + SCGF 8	31.5	10.8	58.4	24.7
CDH5-MAPK + SCGF 9	28.6	6.7	44.2	42.3
CDH5-MAPK + SCGF 10	44.5	26.1	43.8	19.2

## Sheet: Supp Fig 1
Supp Figure 1a
KLS		HSC		MPP		HPC-1		HPC-2
Control	CDH5-MAPK	Control	CDH5-MAPK	Control	CDH5-MAPK	Control	CDH5-MAPK	Control	CDH5-MAPK
10830	358.939	2692.5	69.7936	1650	0	5580	199.41	825	99.7052
11930.6	59.8962	3271.57	59.8962	1586.95	0	5843.25	0	1082.38	59.8962
16436.9	107.739	3892.58	0	1576.92	0	9589.39	0	1264.38	107.739
4769.42	526.709	1070.49	35.1139	258.065	0	3115.89	254.576	315.412	263.354
14104.8	116.225	4227.86	23.2449	1556.21	0	6998.45	29.0562	1421.28	75.546
Supp Fig 1c			Supp Fig 1d
Control	CDH5-MAPK		Control	CDH5-MAPK
58.9	3.5		0.3	35.1
48.6	5.4		0.2	14.4
53.2	3.2		0.1	13.2
51.9	13.3		0	2.5
46.6	8.6		0.5	6.4
Supp Fig 1e							Supp Fig 1f
MPP		HPC-1		HPC-2			MPP		HPC-1		HPC-2
Control	CDH5-MAPK	Control	CDH5-MAPK	Control	CDH5-MAPK		Control	CDH5-MAPK	Control	CDH5-MAPK	Control	CDH5-MAPK
88.9	36.6	56.4	4.8	43	0		0.2	34.1	0.7	39.2	0	19.4
81.7	58.3	43.9	6.8	46.2	4.1		0	33.3	0.3	16.4	0	6.8
86.7	76.9	54.2	3.1	38.2	5.9		0.1	30.8	0.1	15.3	0	9.5
89.8	27.8	56.2	19.3	42.4	25.6		0	22.2	0	3.7	0	0.5
83.5	0	46.3	11.2	37.6	14.4		0.4	50	1.1	7	0	2.7

[truncated: 10 more sheets: Supp Fig 2, Supp Fig 3, Supp Fig 6, Supp Fig 7, Supp Fig 8, Supp Fig 9, Supp Fig 10, Supp Table 1, Supp Table 2, Supp Table 3]
